# Supplementary material for: Peripheral sequestration of huntingtin delays neuronal death and depends on N-terminal ubiquitination
Source: Commun Biol. 2024 Aug 18;7:1014. doi: 10.1038/s42003-024-06733-1 (PMC11330980; doi:10.1038/s42003-024-06733-1)
Supplement: Supplementary file 4 — Supplementary Data [file 42003_2024_6733_MOESM4_ESM.xlsx]

## Sheet: Fig 2A
Time (days)	Htt134Q:EGFP	mCherry	Aggregates
0	1	1	4
0.0833449	1.08308	0.970612	5
0.166678	1.02634	1.05184	11
0.250012	1.14565	1.04432	11
0.333345	1.16016	1.0404	8
0.416678	1.0616	0.947244	5
0.500012	1.02439	0.992765	4
0.583414	1.11753	1.04735	7
0.666701	1.14828	1.03184	6
0.750035	1.27862	1.02544	9
0.833345	1.37971	1.06088	11
0.91669	1.32403	1.07781	13
1.00003	1.29553	1.06133	10
1.08336	1.30826	1.0548	9
1.16669	1.37407	1.05709	6
1.25003	1.30553	1.0421	12
1.33334	1.38239	1.07849	8
1.41669	1.3113	1.10542	14
1.50007	1.32077	1.11281	10
1.58337	1.38259	1.12314	5
1.66669	1.33965	1.10151	10
1.75002	1.39649	1.1268	10
1.83337	1.30471	1.10283	10
1.91671	1.27073	1.08619	4
2.00003	1.38455	1.09266	19
2.08337	1.33556	1.13528	10
2.1667	1.36244	1.13152	11
2.25003	1.3756	1.10111	10
2.33336	1.47333	1.11049	10
2.41671	1.30626	1.08974	3
2.50003	1.35532	1.10274	7
2.58337	1.24026	1.12433	6
2.66671	1.25049	1.09103	7
2.75003	1.21985	1.1006	6
2.83337	1.26577	1.09748	8
2.9167	1.20045	1.10499	6
3.00009	1.31719	1.11455	7
3.08336	1.1197	1.06257	11
3.1667	1.25051	1.07531	10
3.25002	1.26747	1.06923	4
3.33336	1.2489	1.11974	11
3.41669	1.26417	1.12443	9
3.50003	1.24341	1.10746	6
3.58337	1.24775	1.12226	7
3.6667	1.27439	1.11885	9
3.75003	1.27206	1.10523	9
3.83337	1.25485	1.09796	8
3.91675	1.27815	1.11857	9
4.00005	1.2509	1.06977	7
4.08338	1.35355	1.12005	11
4.16672	1.25541	1.11251	12
4.25003	1.22738	1.10118	9
4.33338	1.16539	1.10743	8
4.4167	1.30113	1.10323	8
4.50003	1.24834	1.09473	10
4.58338	1.26437	1.13045	13
4.6667	1.26971	1.11665	11
4.75006	1.22787	1.11461	10
4.8334	1.26903	1.0468	11
4.9167	1.23933	1.09402	15
5.00002	1.21963	1.13431	15
5.08336	1.084	1.12197	10
5.16669	1.26324	1.11252	12
5.25003	1.25464	1.12419	7
5.33337	1.16826	1.11736	10
5.4167	1.28238	1.13907	12
5.50005	1.09607	1.08125	11
5.58338	1.05864	1.10769	11
5.66671	1.14939	1.11881	12
5.75009	1.18334	1.08185	12
5.83338	1.10379	1.0951	9
5.9167	1.06855	1.12596	16
6.00005	1.1565	1.12718	11
6.08338	1.05815	1.10845	13
6.16672	1.03123	1.10556	14
6.25003	1.06496	1.11311	10
6.33337	0.982251	1.10769	11
6.4167	1.11269	1.13549	13
6.50006	0.984253	1.10538	13
6.58338	1.03078	1.11862	16
6.66671	1.0276	1.10903	15
6.75003	0.963885	1.12538	19
6.83337	1.04824	1.11157	15
6.9167	0.966777	1.13487	18
7.00005	1.04713	1.1139	19
7.08339	0.999103	1.09917	17
7.16672	0.96503	1.12758	18
7.25009	0.962594	1.10935	19
7.33339	0.951653	1.12581	16
7.41671	0.944893	1.14434	17
7.50005	0.937642	1.15126	17
7.58338	0.872465	1.13607	18
7.66672	0.921161	1.14587	16
7.75002	0.969395	1.14581	17
7.83337	0.943363	1.14762	20
7.91671	0.943495	1.14709	20
8.00005	0.984904	1.15008	17
8.08338	1.02553	1.15413	16
8.16676	0.976753	1.15045	13
8.25003	0.926813	1.15511	12
8.33338	0.965598	1.15016	14
8.4167	0.925653	1.14639	14
8.50006	0.892123	1.15632	16
8.58339	0.916039	1.15172	19
8.66674	0.939069	1.15017	19
8.75006	0.969554	1.14099	18
8.8334	0.920415	1.15491	22
8.91674	0.902438	1.15501	24
9.00008	0.850977	1.147	23
9.08345	0.829631	1.13675	25
9.16674	0.873105	1.13617	28
9.25008	0.90584	1.13558	24
9.3334	0.813982	1.12767	28
9.41674	0.91857	1.12918	24
9.50006	0.854509	1.14303	24
9.5834	0.817471	1.14037	29
9.66675	0.953455	1.14066	28
9.75008	0.821219	1.1522	28
9.83338	0.855633	1.15186	30
9.91671	0.857146	1.15091	25
10.0001	0.696184	1.14729	23
10.0834	0.72343	1.15202	23
10.1667	0.684103	1.14057	24
10.2501	0.700149	1.15228	21
10.3334	0.617097	1.14909	23
10.4167	0.697005	1.13663	23
10.5001	0.66737	1.14198	22
10.5834	0.540642	1.1387	21
10.6667	0.62942	1.13666	22
10.7501	0.618629	1.1457	28
10.8334	0.656815	1.14801	26
10.9167	0.683844	1.1461	26
11.0001	0.627245	1.14723	24
11.0834	0.59229	1.15496	26
11.1667	0.661876	1.13706	25
11.2501	0.810692	1.15401	32
11.3334	0.739305	1.15589	29
11.4167	0.728008	1.1435	27
11.5001	0.792029	1.15217	26
11.5834	0.70907	1.15048	29
11.6667	0.719423	1.14611	29
11.7501	0.692967	1.1469	28
11.8334	0.575932	1.14431	25
11.9167	0.613587	1.11866	25
12.0001	0.608018	1.14802	25
12.0834	0.613034	1.13402	33
12.1667	0.541769	1.14259	25
12.2501	0.560117	1.10912	29
12.3334	0.560681	1.13013	29
12.4168	0.546008	1.13551	25
12.5001	0.594454	1.15499	28
12.5834	0.623624	1.10876	35
12.6667	0.548816	1.13688	30
12.75	0.532755	1.14089	27
12.8334	0.615713	1.13497	30
12.9167	0.622806	1.1283	26
13.0001	0.511026	1.12398	21
13.0834	0.526719	1.12817	28
13.1667	0.556047	1.13316	28
13.2501	0.591973	1.09546	21
13.3334	0.531269	1.13724	26
13.4167	0.519141	1.13681	29
13.5	0.495997	1.15158	27
13.5834	0.573116	1.15315	28
13.6667	0.633117	1.14347	30
13.7501	0.623748	1.13151	31
13.8334	0.563116	1.1352	32
13.9167	0.452044	1.1129	30
14.0001	0.475028	1.14372	23
14.0834	0.455285	1.1211	29
14.1667	0.586288	1.09188	30
14.2501	0.427425	1.09566	30
14.3334	0.483115	1.13853	27
14.417	0.399542	1.09959	26
14.5001	0.46162	1.13675	30
14.5834	0.44109	1.13066	28
14.6667	0.405604	1.12965	32
14.7501	0.461449	1.13983	32
14.8335	0.440707	1.15131	26
14.9167	0.442087	1.12034	30
15.0001	0.435079	1.15317	27
15.0834	0.38817	1.12577	26
15.1667	0.423795	1.14159	29
15.2501	0.417907	1.10573	29
15.3334	0.416598	1.15607	33
15.4167	0.420421	1.15295	28
15.5001	0.453657	1.14276	29
15.5834	0.402586	1.14464	27
15.6667	0.401998	1.12381	30
15.7501	0.437789	1.12471	26
15.8334	0.446428	1.1505	27
15.9167	0.378831	1.15398	25
16.0001	0.405928	1.14946	21
16.0834	0.393261	1.15444	25
16.1667	0.490051	1.14324	37
16.2501	0.401521	1.14542	26
16.3334	0.410769	1.12692	26
16.4168	0.447858	1.14785	28
16.5001	0.419221	1.13821	27
16.5835	0.370091	1.13944	26
16.6668	0.419112	1.13671	32
16.7501	0.427796	1.12259	32
16.8334	0.454781	1.13994	27
16.9167	0.369666	1.14626	28
17.0001	0.394371	1.15038	28
17.0834	0.409046	1.13882	28
17.1667	0.37473	1.14599	31
17.2501	0.414907	1.15353	33
17.3334	0.434799	1.14254	30
17.4168	0.385413	1.14513	31
17.5001	0.389008	1.15632	28
17.5834	0.407734	1.13254	31
17.6668	0.358366	1.15172	30
17.7501	0.38578	1.11894	31
17.8334	0.526934	1.14838	37
17.9167	0.448625	1.13927	31
18.0001	0.429237	1.15632	29
18.0834	0.443021	1.15413	29
18.1668	0.437597	1.15337	30
18.2501	0.436886	1.15456	25
18.3334	0.405805	1.15116	28
18.4167	0.446461	1.15227	26
18.5001	0.43716	1.15632	34
18.5834	0.413201	1.1553	30
18.6667	0.419547	1.15452	31
18.7501	0.395896	1.15632	30
18.8334	0.365889	1.14283	29
18.9167	0.336495	1.15632	29
19.0001	0.364529	1.15154	30
19.0834	0.335945	1.14507	28
19.1667	0.391022	1.13246	31
19.2501	0.400005	1.15567	32
19.3334	0.384587	1.15632	30
19.4167	0.349519	1.15395	31
19.5001	0.36707	1.14991	31
19.5834	0.343079	1.15632	36
19.6667	0.376985	1.15632	30
19.7501	0.432024	1.15332	28
19.8334	0.385144	1.15632	28
19.9167	0.421961	1.14841	29
20.0001	0.367524	1.15632	28
20.0834	0.319377	1.14812	27
20.1667	0.413396	1.14904	32
20.2501	0.375551	1.15486	27
20.3334	0.396832	1.15632	28
20.4167	0.430919	1.14895	27
20.5001	0.422796	1.1363	29
20.5834	0.420356	1.15104	28
20.6667	0.405305	1.15141	28
20.7501	0.371404	1.15117	27
20.8334	0.396782	1.14796	27
20.9168	0.374158	1.15193	27
21.0001	0.380639	1.15301	26

## Sheet: Fig 2B Htt134Q_EGFP 
Time (days)	Exp 1	Exp 2	Exp 3	Average
0	1	1	1	1
0.0833912	1.07392	1.0607	0.966929	1.03385
0.166725	1.07567	1.03086	1.00179	1.03611
0.250058	1.11316	1.0718	0.975133	1.05336
0.333391	1.13356	1.07965	0.99383	1.06901
0.416736	1.17287	1.05359	0.975632	1.06736
0.500058	1.22489	0.991402	0.936902	1.05106
0.583391	1.28162	1.05231	1.01021	1.11472
0.666725	1.21372	0.998127	1.00526	1.07237
0.750058	1.28182	1.01338	1.0631	1.11943
0.833391	1.27609	0.96935	1.04427	1.09657
0.916725	1.30149	1.02844	1.04336	1.12443
1.00006	1.22204	0.976656	1.03581	1.07817
1.0834	1.27346	1.03115	1.02534	1.10999
1.16672	1.27348	1.004	0.986629	1.08804
1.25007	1.24688	1.02067	1.0415	1.10302
1.33339	1.32487	0.97301	0.913355	1.07041
1.41672	1.26997	1.01884	0.957107	1.08197
1.50007	1.28286	0.97875	0.956733	1.07278
1.58339	1.28706	0.994345	0.915334	1.06558
1.66672	1.30314	0.959759	0.968952	1.07729
1.75006	1.2449	0.94815	0.946073	1.04637
1.83339	1.25196	0.93238	0.944469	1.04294
1.91672	1.29397	0.927934	0.867196	1.0297
2.00006	1.32857	0.774283	0.829217	0.977358
2.0834	1.32958	0.896948	0.947088	1.05787
2.16672	1.23654	0.83373	0.904343	0.991537
2.25006	1.26102	0.875456	0.883998	1.00682
2.3334	1.29708	0.886498	0.955288	1.04629
2.41674	1.16922	0.847399	0.950243	0.988955
2.50006	1.25798	0.81533	0.910823	0.99471
2.58339	1.19353	0.719554	0.949299	0.954129
2.66674	1.21026	0.716432	0.925695	0.950797
2.75007	1.15923	0.737895	0.955279	0.9508
2.83339	1.20405	0.695173	0.937522	0.94558
2.91675	1.30978	0.814858	0.940832	1.02182
3.00007	1.23028	0.70877	0.97055	0.969868
3.0834	1.24428	0.653914	0.929863	0.942686
3.16672	1.20239	0.686104	0.964476	0.950989
3.25006	1.24707	0.726043	0.992923	0.988679
3.3334	1.18393	0.698234	0.993694	0.95862
3.41674	1.10677	0.703436	0.97938	0.92986
3.50007	1.15226	0.692346	0.984901	0.943169
3.58339	1.18603	0.729841	0.993999	0.969955
3.66674	1.19891	0.704845	0.990421	0.964725
3.75007	1.17694	0.817065	1.01029	1.00143
3.8334	1.24631	0.810017	0.959987	1.00544
3.91675	1.21205	0.75928	0.996763	0.989364
4.00007	1.25244	0.703444	1.01984	0.991908
4.0834	1.20238	0.713141	1.00337	0.972963
4.16675	1.23119	0.686121	0.981968	0.966426
4.25008	1.17563	0.754088	0.959633	0.963116
4.3334	1.13513	0.762707	0.930834	0.94289
4.41672	1.19541	0.680388	0.941259	0.939018
4.50007	1.16281	0.729143	0.914548	0.935499
4.5834	1.18047	0.638367	0.935506	0.918113
4.66674	1.15689	0.660378	0.82863	0.881967
4.75007	1.14476	0.627173	0.921698	0.897876
4.8334	1.17654	0.714538	0.912597	0.934558
4.91675	1.18309	0.746631	0.939311	0.956346
5.00008	1.16056	0.679467	0.866694	0.902241
5.0834	1.19734	0.705432	0.893771	0.93218
5.16675	1.20266	0.711892	0.844935	0.919829
5.25009	1.16984	0.685943	0.81481	0.890199
5.33341	1.1677	0.714997	0.809822	0.897507
5.41675	1.18622	0.69504	0.851386	0.910882
5.50007	1.16877	0.650375	0.841339	0.886829
5.58341	1.1574	0.623121	0.775662	0.852061
5.66675	1.2238	0.634986	0.828026	0.895606
5.75008	1.15507	0.687183	0.794785	0.879014
5.83341	1.2075	0.728603	0.809124	0.915076
5.91675	1.16347	0.604798	0.853933	0.874068
6.00009	1.13837	0.569422	0.807019	0.838269
6.0834	1.11937	0.56345	0.835371	0.839398
6.16675	1.07931	0.576524	0.832532	0.829454
6.25008	1.08383	0.601129	0.909927	0.864962
6.33341	1.14564	0.613857	0.882078	0.880524
6.41675	1.11852	0.697718	0.912416	0.909552
6.50008	1.14824	0.586074	0.892195	0.875505
6.58343	1.15431	0.592713	0.817684	0.854904
6.66676	1.12634	0.631231	0.854393	0.870654
6.75009	1.12685	0.75184	0.808754	0.895814
6.83343	1.0949	0.550052	0.828951	0.824634
6.91675	1.04747	0.689233	0.888201	0.874969
7.00009	1.06826	0.650059	0.861146	0.859823
7.08343	1.04953	0.64675	0.701782	0.799354
7.16675	1.03835	0.664381	0.82305	0.841928
7.25009	1.00646	0.597754	0.852704	0.818974
7.33343	1.0296	0.579628	0.828135	0.812456
7.41676	0.993042	0.617858	0.869378	0.826759
7.50009	1.0261	0.62922	0.742363	0.799227
7.58343	0.982503	0.58232	0.740605	0.768476
7.66676	0.974775	0.606777	0.728333	0.769962
7.75008	0.962573	0.585086	0.713277	0.753645
7.83343	1.0224	0.584546	0.670706	0.759219
7.91681	1.04326	0.622256	0.660695	0.775403
8.00009	0.97751	0.623897	0.688035	0.763147
8.08341	1.02633	0.633349	0.678642	0.77944
8.16675	0.992751	0.603376	0.619738	0.738622
8.25009	0.946267	0.605681	0.608226	0.720058
8.33343	1.01164	0.634386	0.664982	0.770335
8.41675	0.99906	0.526762	0.628712	0.718178
8.50009	1.03925	0.542766	0.703823	0.761946
8.58343	0.99665	0.537311	0.665204	0.733055
8.66676	0.997001	0.592888	0.675172	0.75502
8.75013	1.02812	0.512547	0.687259	0.742643
8.83344	0.983901	0.470897	0.653881	0.702893
8.91676	0.960903	0.510603	0.64723	0.706245
9.00009	1.00582	0.433611	0.624895	0.688107
9.08343	0.971196	0.522326	0.38283	0.625451
9.16676	0.99191	0.535932	0.599671	0.709171
9.25009	0.968067	0.484515	0.539902	0.664161
9.33347	1.00463	0.472746	0.594375	0.690585
9.41676	0.956064	0.501435	0.572436	0.676645
9.50009	0.977317	0.496396	0.560182	0.677965
9.58343	1.03696	0.596895	0.567081	0.733645
9.66677	0.990846	0.598907	0.539763	0.709839
9.75009	0.978874	0.545244	0.565738	0.696619
9.83344	0.908805	0.584818	0.598164	0.697262
9.91676	0.861235	0.619926	0.57567	0.68561
10.0001	0.824181	0.59128	0.617565	0.677675
10.0834	0.944877	0.550582	0.600756	0.698738
10.1668	0.789718	0.604732	0.631154	0.675201
10.2501	0.799654	0.567621	0.5887	0.651992
10.3334	0.747828	0.556146	0.557631	0.620535
10.4168	0.819994	0.592238	0.531419	0.647884
10.5001	0.803951	0.550019	0.56816	0.64071
10.5834	0.799473	0.543216	0.638537	0.660409
10.6668	0.782172	0.521922	0.634645	0.646246
10.7502	0.814023	0.551766	0.581735	0.649175
10.8334	0.77661	0.60041	0.596327	0.657782
10.9168	0.783467	0.600497	0.627775	0.67058
11.0001	0.799838	0.598337	0.622153	0.673443
11.0834	0.781791	0.591098	0.619185	0.664025
11.1668	0.831708	0.567611	0.612269	0.670529
11.2501	0.98089	0.593415	0.57217	0.715491
11.3334	0.925346	0.611689	0.51306	0.683365
11.4168	0.912877	0.621455	0.491638	0.675323
11.5001	0.896015	0.614463	0.493078	0.667852
11.5834	0.894925	0.558646	0.506358	0.65331
11.6668	0.939583	0.589084	0.567706	0.698791
11.7501	0.925694	0.5553	0.567272	0.682755
11.8334	0.790318	0.552966	0.551913	0.631732
11.9168	0.858975	0.546677	0.502305	0.635986
12.0001	0.86855	0.594814	0.578056	0.680473
12.0834	0.837596	0.572036	0.575701	0.661778
12.1668	0.831449	0.602247	0.582534	0.672077
12.2501	0.825637	0.57514	0.586278	0.662351
12.3334	0.78411	0.534349	0.542133	0.620197
12.4168	0.865653	0.546837	0.532727	0.648406
12.5001	0.799134	0.519178	0.511277	0.609863
12.5834	0.767816	0.479051	0.532267	0.593045
12.6668	0.732633	0.532112	0.501887	0.588877
12.7501	0.869746	0.537781	0.517308	0.641611
12.8334	0.784048	0.516262	0.439396	0.579902
12.9168	0.736397	0.52374	0.474126	0.578088
13.0001	0.750509	0.580859	0.492175	0.607848
13.0834	0.745459	0.519319	0.480546	0.581775
13.1668	0.736797	0.49964	0.482876	0.573105
13.2501	0.786327	0.549399	0.429662	0.588463
13.3334	0.68316	0.552053	0.450876	0.56203
13.4168	0.738173	0.567002	0.341072	0.548749
13.5001	0.766044	0.540969	0.414107	0.573706
13.5835	0.819563	0.551118	0.454906	0.608529
13.6668	0.833798	0.571988	0.487517	0.631101
13.7501	0.806758	0.57226	0.449692	0.60957
13.8334	0.816093	0.526634	0.290683	0.54447
13.9168	0.753378	0.587894	0.298048	0.54644
14.0001	0.765411	0.574054	0.357897	0.565787
14.0834	0.732003	0.577344	0.230088	0.513145
14.1668	0.686787	0.658641	0.292418	0.545949
14.2501	0.659761	0.591932	0.244946	0.498879
14.3334	0.723109	0.623313	0.205065	0.517162
14.4168	0.684585	0.609084	0.263066	0.518912
14.5001	0.710735	0.61818	0.275705	0.534873
14.5834	0.709432	0.615177	0.204215	0.509608
14.6668	0.662572	0.585862	0.231009	0.493147
14.7501	0.674213	0.59664	0.223193	0.498015
14.8334	0.644418	0.607781	0.194278	0.482159
14.9168	0.591918	0.63988	0.25953	0.497109
15.0002	0.626741	0.637361	0.236778	0.500294
15.0834	0.637488	0.609441	0.226149	0.491026
15.1668	0.659079	0.563682	0.235894	0.486218
15.2501	0.689566	0.579751	0.219375	0.49623

## Sheet: Fig 2C Aggs
Time (days)	Exp 1	Exp 2	Exp 3	Average
0	6.6	16.6667	24	13.913
0.0833912	8	21.5556	23.4	16.0435
0.166725	11	17.7778	22.2	15.5217
0.250058	9.2	16.3333	24.8	14.7826
0.333391	12.2	19.7778	25.2	17.2609
0.416736	10.3	19	22.4	15.5652
0.500058	12.2	22.3333	22.2	17.4783
0.583391	10.3	20.2222	22.8	16.3043
0.666725	10.6	21.3333	24.6	17.2609
0.750058	12.6	22.6667	24.8	18.6087
0.833391	15.1	24.4444	28	20.8696
0.916725	14.1	25.2222	25.4	19.8696
1.00006	13.7	22.6667	23.6	18.6522
1.0834	16.5	21.7778	25	20.1739
1.16672	15	22.8889	30.8	20.8261
1.25007	15.7	20	31	20.3043
1.33339	14.4	19.8889	31.4	20
1.41672	16.9	20.6667	29	20.6087
1.50007	14.9	21.4444	29.2	20.0435
1.58339	16.2	19.1111	28.4	19.5652
1.66672	14.1	20.2222	29.4	19.5217
1.75006	16	22.5556	29.4	21
1.83339	15.8	21	32.6	21.2174
1.91672	15.3	19.5556	34.2	20.8696
2.00006	15.4	18.4444	32.6	20.087
2.0834	13.2	20.4444	31.6	19.2609
2.16672	13.9	20	34.8	20.5652
2.25006	16.7	21.2222	37.8	22.5217
2.3334	12.8	18.4444	36.6	19.8696
2.41674	15.1	20.5556	42.4	22.7391
2.50006	14.7	20.5556	42.6	22.7391
2.58339	15.6	19.6667	42.2	22.913
2.66674	15.5	21.5556	42.2	23.3913
2.75007	17.3	23.7778	46.4	26.1304
2.83339	15.2	22.7778	42.6	24.0435
2.91675	16.2	21.8889	45.4	24.6522
3.00007	15.4	23.6667	45.8	24.6957
3.0834	15.7	23.8889	41.2	23.8261
3.16672	17.4	22.3333	46	25.3478
3.25006	18	23.7778	47.6	26.6087
3.3334	19.6	23.8889	48	27.6087
3.41674	18.4	26.1111	46	27.4348
3.50007	19	23.8889	48.2	26.9565
3.58339	18.4	26.7778	49	28.1304
3.66674	19.2	25.5556	51.4	28.3913
3.75007	20.2	24	44.6	26.9565
3.8334	19.9	26.3333	48.6	28.3478
3.91675	20.2	24.5556	49	28.1739
4.00007	21.2	22.5556	47	27.5217
4.0834	21.8	27.3333	47.6	29.3043
4.16675	21.1	26.5556	48.6	28.913
4.25008	19.3	26.3333	47	28
4.3334	20.7	29.2222	45.6	29.2174
4.41672	20.3	28.2222	48.8	29.2609
4.50007	22.1	27.6667	48.6	30.1739
4.5834	23.7	27.4444	48.6	30.6087
4.66674	23.3	26.3333	43	28.6522
4.75007	22.2	28	48	30.2609
4.8334	22.1	26.8889	49	29.913
4.91675	24.3	27.7778	45	30.0435
5.00008	23.4	31	52.4	32.3913
5.0834	24	32.5556	48.2	32.7826
5.16675	24.7	33.3333	46	32.7826
5.25009	21.3	35.4444	46	31.8261
5.33341	22.4	34.1111	44.8	31.8696
5.41675	23.1	33	45.8	31.8261
5.50007	23.4	33.6667	49.8	33.3913
5.58341	24.4	32.3333	47.6	32.6957
5.66675	24.3	33.4444	48.4	33.1739
5.75008	23.9	35.5556	52	34.7826
5.83341	23.7	37.1111	51.8	35.087
5.91675	24.3	37.5556	49.4	34.913
6.00009	23.2	39	46.8	34.2174
6.0834	23.7	39.3333	46.2	34.1739
6.16675	24.6	39.1111	42.8	33.5652
6.25008	23.6	39.3333	44.6	33.8696
6.33341	23.8	41.1111	47.4	34.6522
6.41675	24.5	38.3333	50.4	35.1304
6.50008	23.3	39.1111	49.2	34.3913
6.58343	25.2	42.5556	50.4	36.6087
6.66676	24.5	39.7778	52.6	36.4348
6.75009	23.9	42.4444	50.2	36.4348
6.83343	23.5	42.1111	47.8	35.4783
6.91675	24.6	41.1111	51.2	36.7391
7.00009	23.9	40.2222	50.8	35.6957
7.08343	23.4	36.6667	54	35.4348
7.16675	24.4	38	57	36.5652
7.25009	23.5	38.2222	54.6	36
7.33343	23.6	38.5556	53.2	35.913
7.41676	23.8	38.3333	56.6	36.5217
7.50009	24.8	38.5556	55.6	36.6522
7.58343	24	38.7778	53.8	36.2609
7.66676	25.7	36.8889	54.8	36.5217
7.75008	26.2	38.1111	56.6	37.6087
7.83343	25.9	38.8889	53	36.8696
7.91681	25.7	37.8889	54.2	36.4783
8.00009	25.5	40.1111	51.2	36.3043
8.08341	26.7	39	54.2	37.4783
8.16675	26.9	39.7778	54.8	37.7826
8.25009	25.8	40.6667	56.2	37.913
8.33343	26.5	40.7778	57.2	38.4783
8.41675	27.2	41	56	38.7391
8.50009	27.1	41.5556	55.8	38.6522
8.58343	27.6	40.5556	54.6	38.2174
8.66676	28.4	41.8889	62.4	40.913
8.75013	28.5	41.5556	62	40.6522
8.83344	29	41.2222	63.2	40.9565
8.91676	29.7	40.4444	65.4	41.6957
9.00009	30.3	41.6667	61.4	41.3043
9.08343	29.3	38.3333	63	39.7826
9.16676	30.9	42.2222	66.8	42.913
9.25009	31.2	42.5556	68	43.5217
9.33347	32.9	40.3333	67.2	43.087
9.41676	31	43.3333	66.2	43.4783
9.50009	30	45.3333	66.8	43.8261
9.58343	33	46.2222	68.2	45.7391
9.66677	30.6	46.7778	67.4	44.6522
9.75009	30.9	46.1111	69.6	45.2174
9.83344	31.6	44.7778	65	43.9565
9.91676	25.5	42.2222	64.8	40.3478
10.0001	24.9	43.4444	65.8	40.6957
10.0834	26.4	43.4444	65.8	41.2609
10.1668	24.5	41.7778	68	40.4783
10.2501	24.3	44.2222	66.4	40.913
10.3334	25.5	44.8889	68	41.913
10.4168	24.5	45.8889	68	42
10.5001	24.2	44	70.6	41.8261
10.5834	25.3	45.2222	67.8	42.0435
10.6668	25.8	46.2222	72	43.7391
10.7502	25.4	46	70	43.1739
10.8334	25.5	47.8889	71.2	43.9565
10.9168	26.3	46.5556	67.8	43.3043
11.0001	27.5	46.5556	71.4	44.5652
11.0834	26.8	46.2222	68	43.2609
11.1668	27.7	47.4444	69.4	44.5217
11.2501	35.7	47.5556	69.6	47.9565
11.3334	36.5	47.4444	73.8	49.2174
11.4168	36.8	50.8889	72.2	50.3043
11.5001	36.8	49.3333	69.2	49.2174
11.5834	38.8	50.2222	73.4	51.2174
11.6668	35.1	49.1111	72.8	48.9565
11.7501	37.6	50.3333	71.6	50.3913
11.8334	34.2	52.4444	72.4	49.6957
11.9168	32.5	52.8889	68.6	48.3043
12.0001	35.7	50.6667	71.6	49.6522
12.0834	36.8	49.5556	74.6	50.3043
12.1668	32	54.6667	69.6	48.9565
12.2501	32.9	51.8889	72.4	49.1304
12.3334	33.4	54.3333	71.6	49.7391
12.4168	31.8	53.3333	71.8	49.1304
12.5001	37.3	53.7778	68.6	50.7391
12.5834	35.5	54.8889	70.8	51.087
12.6668	32.2	55.2222	67.8	49.087
12.7501	31.8	55	68	48.9565
12.8334	36.3	53.1111	65.2	49.5217
12.9168	33.7	51.8889	70.6	48.913
13.0001	32.5	52.7778	66.8	48.0435
13.0834	31.7	54.8889	72	49.6957
13.1668	29.7	51.4444	70	47.1304
13.2501	32.2	51.5556	70.6	48.4348
13.3334	32.1	51.3333	69.4	47.8696
13.4168	32.9	52.2222	68.8	48.6087
13.5001	31.5	55.1111	68.6	48.6522
13.5835	38.8	58.3333	69.8	53.2609
13.6668	38	58.3333	68.4	52.7826
13.7501	39.6	53.3333	69	51.7391
13.8334	39.5	53.6667	66.6	51.2609
13.9168	35.7	53.7778	67.2	49.7826
14.0001	33.1	53	67.6	48.5217
14.0834	38	57.5556	68.2	52.2609
14.1668	30.7	54.7778	68.6	48
14.2501	32	51.6667	69.4	47.7826
14.3334	33.7	48.4444	68.4	47.2609
14.4168	34.5	48.7778	67.4	47.5652
14.5001	34.8	49	66	47.3478
14.5834	39.1	48.2222	65	48.7826
14.6668	35.9	51.6667	64.8	48.5652
14.7501	34.2	47.4444	65.6	46.3913
14.8334	33.8	53.6667	66.8	48.6957
14.9168	32	51.2222	68	47.8261
15.0002	30.9	51.3333	67.4	47.087
15.0834	31.8	52.5556	69.4	48.2174
15.1668	37	50.6667	69.4	49.6522
15.2501	37.5	51	66.2	49.4783
15.3334	37.3	50.8889	64.2	49.087
15.4168	34.4	48.5556	63	46.8261
15.5001	34.6	46.6667	65.2	46.7391
15.5835	34.3	45.4444	65.8	46.3043
15.6668	33.4	45.7778	66.4	46.1304
15.7501	33.7	46.7778	67.2	46.6087
15.8334	31.4	44.1111	66.6	44.5652
15.9168	32.1	45.8889	67	45.6087
16.0001	32.8	46.4444	71	47
16.0834	33.4	44.5556	69.6	46.1739
16.1668	34.9	45	68.8	46.7826
16.2501	32.9	45.1111	71.8	46.5652
16.3334	34.1		71.4	46.5333
16.4168	33.7		68	45.1333
16.5001	35.2		66.4	45.6
16.5834	36.2		68	46.8
16.6668	33		67.4	44.4667
16.7501	32.4		67.6	44.1333
16.8334	32.7		68	44.4667
16.9168	32.5		66	43.6667
17.0001	31.5		67.8	43.6
17.0834	31.3		67.6	43.4
17.1668	31.2		67.2	43.2
17.2501	30.9		65.4	42.4
17.3334	31.3		67.8	43.4667
17.4168	29.9		63	40.9333
17.5001	29.8		65.2	41.6
17.5835	32.2		64.6	43
17.6668	30.4		62.6	41.1333
17.7501	32.1		58.4	40.8667
17.8335	35.7		60.8	44.0667
17.9168	33.2		62	42.8
18.0001	32.8		60.4	42
18.0834	31		61.4	41.1333
18.1668	29.9		62.2	40.6667
18.2501	29.1		62	40.0667
18.3334	29.2		60	39.4667
18.4168	28.9		61.4	39.7333
18.5001	31		57.8	39.9333
18.5835	31.1		58.2	40.1333
18.6668	30.1		60	40.0667
18.7501	30.6		59.4	40.2
18.8335	32.4		57	40.6
18.9168	30.9		54	38.6
19.0001	31.7		54.8	39.4
19.0835	30.8		52.2	37.9333
19.1668	30.8		48	36.5333
19.2502	31.9		50.8	38.2
19.3335	30.7		50.4	37.2667
19.4168	30.9		52.6	38.1333
19.5001	32		48.6	37.5333
19.5834	33.8		50.4	39.3333
19.6668	31.6		53.8	39
19.7501	32.7		50.4	38.6
19.8335	32.4		48	37.6
19.9168	32.7		47.8	37.7333
20.0001	33.5		47.8	38.2667
20.0835	32.3		48.2	37.6
20.1668	32			37.9333
20.2501	30.8			30.8
20.3335	32.9			32.9
20.4168	31.9			31.9
20.5001	33			33
20.5835	31.6			31.6
20.6668	31.9			31.9
20.7501	32.1			32.1
20.8335	33.6			33.6
20.9168	33.6			33.6
21.0001	34.2			34.2
21.0835	33.2			33.2
21.1668	32.1			32.1
21.2501	33.5			33.5
21.3335	32.8			32.8
21.4168	34.2			34.2
21.5001	34			34
21.5835	34.3			34.3
21.6668	35.7			35.7
21.7501	35.1			35.1
21.8335	36.2			36.2
21.9168	34.4			34.4
22.0001	33.2			33.2
22.0835	35.9			35.9
22.1668	34.3			34.3
22.2501	33.4			33.4
22.3335	36.2			36.2
22.4168	34.8			34.8
22.5001	36.3			36.3
22.5835	37.2			37.2
22.6668	39.7			39.7
22.7501	39.2			39.2
22.8335	38.4			38.4
22.9168	41.5			41.5
23.0001	36.3			36.3
23.0835	37.4			37.4
23.1668	38.6			38.6
23.2501	39.7			39.7
23.3335	38.5			38.5
23.4168	40			40
23.5001	39.5556			39.5556
23.5835	39.25			39.25
284
285
286
287
288
289
290
291
292
293

## Sheet: Fig 2D mCherry
Time (days)	Exp 1	Exp 2	Exp 3	Average
0	1	1	1	1
0.0833912	0.963479	0.980607	0.978869	0.974319
0.166725	0.927772	0.985288	0.966332	0.959797
0.250058	0.947926	0.988526	0.962716	0.966389
0.333391	0.934439	1.02773	0.931005	0.964391
0.416736	0.974994	1.00473	0.97633	0.985353
0.500058	1.01144	0.911459	0.938691	0.953864
0.583391	1.02496	0.986616	0.90812	0.973234
0.666725	0.992927	0.951526	0.998655	0.981036
0.750058	1.01934	0.965187	0.980528	0.988351
0.833391	1.01845	0.866474	0.925253	0.936727
0.916725	1.0501	0.973417	0.968146	0.99722
1.00006	0.995842	0.892512	1.04474	0.977697
1.0834	1.01265	0.912207	1.01613	0.980329
1.16672	0.997644	0.930896	1.0289	0.985813
1.25007	1.04623	0.987525	1.05396	1.02924
1.33339	1.04892	0.981307	1.00198	1.01074
1.41672	1.05721	1.01386	1.06455	1.04521
1.50007	1.05292	0.985879	0.982562	1.00712
1.58339	1.03529	0.968272	0.993011	0.998856
1.66672	1.03121	0.928563	1.0231	0.994291
1.75006	0.98905	0.945882	1.04101	0.991981
1.83339	1.05629	0.937087	1.06274	1.0187
1.91672	1.11241	0.93537	1.02537	1.02438
2.00006	1.09311	0.800827	0.902769	0.932236
2.0834	1.08397	0.957292	1.0793	1.04019
2.16672	1.03136	0.877141	1.02595	0.978148
2.25006	1.03302	0.957425	0.950354	0.980268
2.3334	1.07708	0.955099	0.985604	1.00593
2.41674	0.984745	0.903012	1.06801	0.985256
2.50006	1.03942	0.936732	0.993073	0.98974
2.58339	1.03249	0.882032	1.07136	0.995295
2.66674	1.09464	0.829321	1.08065	1.00154
2.75007	1.04397	0.888119	1.09121	1.00777
2.83339	1.08813	0.947918	1.05262	1.02956
2.91675	1.1211	0.980268	1.05181	1.05106
3.00007	1.06425	0.922539	1.10522	1.03067
3.0834	1.02728	0.901392	1.09669	1.00845
3.16672	1.06873	0.864938	1.07846	1.00404
3.25006	1.03947	0.944987	1.13435	1.0396
3.3334	1.07901	0.925555	1.14473	1.04977
3.41674	0.950798	0.891939	1.05308	0.965273
3.50007	1.04056	0.925335	1.12013	1.02867
3.58339	1.05303	0.920789	1.12326	1.03236
3.66674	1.06201	0.934742	1.10542	1.03406
3.75007	1.04467	0.883564	1.12692	1.01838
3.8334	1.08388	0.89244	1.11796	1.03143
3.91675	1.03438	0.885078	1.12918	1.01622
4.00007	1.08035	0.848917	1.18889	1.03939
4.0834	1.09657	0.855738	1.10967	1.02066
4.16675	1.08422	0.826854	1.15288	1.02132
4.25008	1.03495	0.83119	1.09171	0.985948
4.3334	1.02411	0.896261	1.14519	1.02185
4.41672	1.07727	0.841084	1.15715	1.02517
4.50007	1.03533	0.877702	1.1081	1.00704
4.5834	1.03727	0.843715	1.13902	1.00667
4.66674	1.04466	0.783738	1.05164	0.960013
4.75007	1.0695	0.765395	1.09619	0.977027
4.8334	1.03898	0.898322	1.14025	1.02585
4.91675	1.09905	0.898981	1.11231	1.03678
5.00008	1.06588	0.861242	1.06049	0.995872
5.0834	1.08654	0.891175	1.10511	1.02761
5.16675	1.08848	0.899158	1.08508	1.02424
5.25009	1.05514	0.916074	1.01005	0.993754
5.33341	1.06449	0.900255	1.07687	1.01387
5.41675	1.09799	0.867699	1.15443	1.04004
5.50007	1.1174	0.846257	1.14007	1.03458
5.58341	1.10639	0.858674	1.07879	1.01462
5.66675	1.09488	0.9063	1.03694	1.01271
5.75008	1.10189	0.895497	1.00712	1.0015
5.83341	1.11939	0.922858	1.06959	1.03728
5.91675	1.11885	0.830895	1.04019	0.996644
6.00009	1.07139	0.818044	1.07672	0.988717
6.0834	1.11182	0.738194	1.11924	0.98975
6.16675	1.12818	0.802588	1.18034	1.03704
6.25008	1.04463	0.770695	1.23467	1.01667
6.33341	1.12699	0.775628	1.15055	1.01772
6.41675	1.11345	0.926354	1.40052	1.14678
6.50008	1.07704	0.788737	1.24916	1.03831
6.58343	1.15016	0.834893	1.32497	1.10334
6.66676	1.09224	0.765096	1.24643	1.03459
6.75009	1.09795	0.917039	1.23234	1.08244
6.83343	1.08336	0.79466	1.18997	1.02266
6.91675	1.07027	0.956317	1.26671	1.09776
7.00009	1.10229	0.904932	1.30686	1.10469
7.08343	1.08453	0.942933	1.16275	1.0634
7.16675	1.09599	0.89991	1.36976	1.12188
7.25009	1.08392	0.920435	1.37023	1.12486
7.33343	1.11035	0.883346	1.49003	1.16124
7.41676	1.13521	0.883298	1.41688	1.14513
7.50009	1.12424	0.916454	1.40091	1.1472
7.58343	1.15984	0.861668	1.45436	1.15862
7.66676	1.11443	0.872033	1.38065	1.12237
7.75008	1.09519	0.911829	1.51657	1.17453
7.83343	1.16561	0.90072	1.48516	1.18383
7.91681	1.10431	0.910367	1.37626	1.13031
8.00009	1.09946	0.870083	1.3963	1.12195
8.08341	1.13375	0.849373	1.26442	1.08251
8.16675	1.17604	0.887021	1.30791	1.12366
8.25009	1.08366	0.920821	1.29317	1.09922
8.33343	1.15711	0.910368	1.3485	1.13866
8.41675	1.16686	0.890301	1.47066	1.17594
8.50009	1.13078	0.874741	1.416	1.14051
8.58343	1.16795	0.853481	1.27648	1.0993
8.66676	1.14166	0.901969	1.26302	1.10222
8.75013	1.15903	0.863056	1.30881	1.1103
8.83344	1.1561	0.820127	1.30286	1.09303
8.91676	1.1666	0.85611	1.22317	1.08196
9.00009	1.16198	0.810935	1.27628	1.08306
9.08343	1.12535	0.825761	0.846273	0.932462
9.16676	1.15674	0.847909	1.30716	1.10394
9.25009	1.14792	0.870945	1.25939	1.09275
9.33347	1.14613	0.771559	1.30676	1.07482
9.41676	1.12056	0.839358	1.20204	1.05399
9.50009	1.19629	0.877801	1.16944	1.08118
9.58343	1.1762	0.888891	1.23356	1.09955
9.66677	1.18594	0.845538	1.37678	1.13609
9.75009	1.14961	0.868744	1.36391	1.12742
9.83344	1.16826	0.847498	1.22798	1.08125
9.91676	1.25458	0.88762	1.24831	1.13017
10.0001	1.2023	0.865091	1.44504	1.17081
10.0834	1.21729	0.867256	1.32051	1.13502
10.1668	1.19173	0.88322	1.41615	1.1637
10.2501	1.17121	0.821987	1.404	1.1324
10.3334	1.14897	0.87492	1.30546	1.10978
10.4168	1.1249	0.887455	1.38077	1.13104
10.5001	1.20017	0.861831	1.24971	1.1039
10.5834	1.15854	0.814232	1.39789	1.12355
10.6668	1.17857	0.854745	1.36643	1.13325
10.7502	1.19853	0.839249	1.36549	1.13442
10.8334	1.19434	0.871067	1.35557	1.14032
10.9168	1.18432	0.915849	1.44174	1.18063
11.0001	1.15799	0.922236	1.19972	1.09331
11.0834	1.12737	0.892342	1.33792	1.11921
11.1668	1.16863	0.930589	1.33546	1.1449
11.2501	1.15642	0.965324	1.14991	1.09055
11.3334	1.14826	0.912286	1.26984	1.11013
11.4168	1.18938	0.920529	1.17356	1.09449
11.5001	1.16453	0.948667	1.26925	1.12748
11.5834	1.18275	0.915291	1.18552	1.09452
11.6668	1.16247	0.962375	1.33317	1.15267
11.7501	1.15915	0.933391	1.2141	1.10222
11.8334	1.13357	0.905684	1.29332	1.11086
11.9168	1.16031	0.997551	1.16168	1.10651
12.0001	1.13012	1.01763	1.32928	1.15901
12.0834	1.14528	0.959627	1.35596	1.15362
12.1668	1.22107	0.936376	1.22167	1.12637
12.2501	1.12455	0.965158	1.25023	1.11331
12.3334	1.1583	0.929114	1.35741	1.14828
12.4168	1.1817	0.952272	1.14127	1.09175
12.5001	1.13063	0.930499	1.22938	1.09684
12.5834	1.07539	0.870433	1.37492	1.10692
12.6668	1.11306	0.863983	1.31501	1.09735
12.7501	1.14923	0.940085	1.31378	1.13437
12.8334	1.12568	0.933189	1.33064	1.12984
12.9168	1.09314	0.915018	1.34697	1.11838
13.0001	1.17282	0.92702	1.25261	1.11748
13.0834	1.1408	0.926126	1.16903	1.07865
13.1668	1.184	0.941514	1.15956	1.09503
13.2501	1.16973	0.884668	1.2209	1.09177
13.3334	1.13395	0.928731	1.27861	1.11376
13.4168	1.17871	0.96267	1.24144	1.12761
13.5001	1.21607	0.906197	1.26619	1.12949
13.5835	1.1877	0.949077	1.34489	1.16056
13.6668	1.16071	0.929687	1.32862	1.13967
13.7501	1.19397	0.922783	1.36352	1.16009
13.8334	1.17581	0.912648	1.21392	1.10079
13.9168	1.17525	0.975553	1.25446	1.13509
14.0001	1.19789	0.986973	1.26725	1.1507
14.0834	1.18584	1.00683	1.26127	1.15131
14.1668	1.17017	0.985319	1.26636	1.14062
14.2501	1.18562	1.00212	1.2233	1.13701
14.3334	1.15911	0.961521	1.08664	1.06909
14.4168	1.14267	0.915398	1.21137	1.08981
14.5001	1.11154	0.975863	1.18894	1.09211
14.5834	1.13394	1.03081	1.18051	1.11509
14.6668	1.15214	1.0166	1.19502	1.12125
14.7501	1.18884	0.962616	1.28342	1.14496
14.8334	1.11459	0.974451	1.12397	1.071
14.9168	1.17624	0.963597	1.28559	1.14181
15.0002	1.1349	0.981175	1.11768	1.07792
15.0834	1.19627	0.952073	1.13215	1.0935
15.1668	1.14746	0.956252	1.1461	1.08327
15.2501	1.13148	0.954073	1.1693	1.08495
15.3334	1.09848	0.939839	1.1235	1.05394

## Sheet: Fig 3C
	Dendritic	Axonal	Unknown	Total
Exp 1	5	149	65	219
Exp 2	13	205	85	303
Exp 3	7	121	39	167

## Sheet: Fig 5BC
	Oregon Green HT Ligand											JF635HT
Time (hours)	Agg1	Agg2	Agg3	Agg4	Agg5	Agg6	Agg7	Agg8	Agg9	Average		Agg1	Agg2	Agg3	Agg4	Agg5	Agg6	Agg7	Agg8	Agg9	Average
2.99833	1	1	1			1			1	1		1	1	1			1			1	1
3.99861	0.855281	0.83368	1.12808			0.91609			1.04814	0.956255		1.12704	1.13312	1.02381			1.12782			1.13451	1.10926
4.99861	1.06937	0.909233	1.12872			0.93867			1.00293	1.00978		1.16555	1.20638	1.15849			1.2835			1.19599	1.20198
5.99861	1.13921	0.831304	1.20478			1.03148			0.94458	1.03027		1.17544	1.24551	1.27222			1.33175			1.16909	1.2388
6.99833	1.16334	0.940029	1.28045		1	0.990407	1		0.991673	1.05227		1.18923	1.30528	1.40743		1	1.42274	1		1.27355	1.22832
7.99861	1.20823	0.908609	1.23534	1	0.909783	1.34009	1.24625		1.05327	1.1127		1.17658	1.29734	1.3264	1	1.00253	1.57152	1.07117		1.25198	1.21219
8.99972	1.22926	1.02698	1.32117	0.964875	0.824609	1.21629	1.22342		1.04741	1.10675		1.33904	1.40855	1.48213	0.972976	1.0379	1.5142	1.19072		1.30536	1.28136
9.99861	1.28941	1.02393	1.32736	0.92803	0.798952	1.24243	1.34631		1.04276	1.1249		1.43125	1.35003	1.71046	1.03547	1.02838	1.55593	1.29989		1.27945	1.33636
10.9983	1.20795	1.09167	1.38314	1.04652	1.02427	1.65034	1.5581		1.01903	1.24763		1.33001	1.34658	1.89835	0.993853	0.968011	1.73908	1.28306		1.39834	1.36966
11.9989	1.26816	1.15944	1.52832	1.15192	0.870045	1.66487	1.59278		0.942716	1.27228		1.53159	1.43656	2.03429	1.08683	1.05836	1.96777	1.66361		1.30381	1.51035
12.9981	1.30131	1.09046	1.53401	1.08515	0.967581	1.78304	1.93401		0.966148	1.33271		1.4696	1.48117	2.08522	1.05113	1.02993	1.94858	1.72187		1.29592	1.51043
13.9983	1.34472	1.21273	1.39725	1.09416	1.24768	1.61969	2.59251		0.908758	1.42719		1.69165	1.52326	2.24805	1.07246	1.17009	2.04413	2.27907		1.37655	1.67566
14.9983	1.32067	1.2223	1.33381	1.05583	1.12424	1.86537	3.10473		0.956872	1.49798		1.79912	1.6345	2.17949	1.16722	1.08082	2.14625	2.79746		1.38553	1.7738
15.9992	1.29879	1.41929	1.33312	1.19581	1.15745	2.18498	2.77612		0.812057	1.5222		1.98503	1.63877	2.31886	1.19634	1.17969	2.34222	2.81297		1.39718	1.85888
16.9983	1.3822	1.44263	1.3878	1.3237	1.32082	1.99966	3.27021		0.924972	1.6315		2.01786	1.61395	2.51439	1.22388	1.14943	2.27397	3.10395		1.38687	1.91054
17.9986	1.36467	1.26847	1.49929	1.61119	1.18196	1.94485	3.2205		0.995287	1.63578		2.13469	1.75462	2.48567	1.35616	1.10267	2.43305	3.11958		1.50655	1.98662
18.9983	1.35521	1.33058	1.43858	1.66409	1.20476	2.13837	3.3279		0.842523	1.66275		2.01214	1.80444	2.61543	1.34711	1.1745	2.64913	3.35021		1.47223	2.05315
19.9989	1.37043	1.45289	1.47029	1.72213	1.359	2.33848	3.76029	1	0.901654	1.70835		2.32319	1.70714	2.70166	1.48912	1.19609	2.64866	3.75075	1	1.46289	2.03105
20.9986	1.30111	1.19088	1.36715	1.76799	1.36182	2.02682	3.65309	1.00016	0.772287	1.60459		2.11681	1.805	2.41702	1.45328	1.28978	2.78903	3.83264	1.02185	1.44217	2.01862
22.0011	1.38472	1.29146	1.34286	1.85036	1.33099	2.57666	3.74618	0.925173	0.905514	1.70599		2.3573	1.9616	2.61395	1.5455	1.25497	2.71652	3.99338	0.904981	1.47899	2.09191
22.9997	1.34682	1.36512	1.36819	1.87875	1.5434	2.29769	3.62948	1.04376	0.972857	1.71623		2.35651	1.99724	2.7247	1.8545	1.27041	2.88035	3.57716	1.08016	1.50876	2.13887
23.9981	1.40845	1.27245	1.35725	1.89788	1.41503	2.18975	3.86526	1.55337	0.949275	1.76763		2.63681	2.03117	2.62542	1.81035	1.48839	3.08242	3.97341	1.40445	1.47761	2.28111
24.9986	1.1945	1.41243	1.29892	2.04388	1.60919	2.34409	3.87871	1.23091	0.828692	1.76015		2.62506	2.2292	2.82428	2.01053	1.38626	3.11825	4.30922	1.30573	1.51162	2.3689
25.9986	1.13767	1.35434	1.33944	2.05234	1.59003	2.1652	4.13819	1.19296	0.889186	1.76215		2.74434	2.34132	2.78533	2.04693	1.44451	3.09525	4.25858	1.37191	1.47981	2.39644
26.9983	1.31477	1.38193	1.31293	2.14251	1.83404	2.37127	4.04848	1.19448	0.76775	1.81869		2.83867	2.35099	2.80686	2.21611	1.56714	3.38006	4.30513	1.41532	1.56922	2.49439
27.9989	1.11092	1.36855	1.2619	2.15924	1.80383	2.45227	3.93155	1.04236	0.904081	1.78163		2.79666	2.46979	3.12055	2.42904	1.59956	3.54481	4.40219	1.33699	1.50208	2.57796
28.9983	1.23286	1.41614	1.32092	2.2821	1.76899	2.18138	3.38461	1.21259	0.863168	1.7403		2.7866	2.41565	3.19326	2.50556	1.62195	3.58922	4.26823	1.54026	1.55895	2.60885
29.9997	1.25409	1.34937	1.2367	2.16684	1.68174	2.10948	3.7782	1.2604	0.86534	1.74468		2.94463	2.52055	3.18243	2.74384	1.63801	3.48483	4.69317	1.78825	1.53733	2.72589
30.9989	1.32078	1.37919	1.41171	2.33243	1.7079	2.27513	3.69621	1.44243	0.840202	1.82289		3.09806	2.57858	3.32232	2.69641	1.76736	3.90299	4.74036	1.85952	1.59473	2.84004
31.9986	1.11709	1.41273	1.2919	2.5328	1.74538	2.25211	4.00554	1.5149	0.789178	1.85129		3.26301	2.58671	3.33307	2.90764	1.83667	3.73948	4.85101	1.99561	1.6493	2.90694
32.9989	1.1513	1.39805	1.21471	2.41037	1.98163	2.15085	3.79768	1.15584	0.755555	1.77955		3.22572	2.86359	3.53779	3.09869	1.77923	4.0207	5.20966	1.57115	1.6814	2.99866
33.9986	1.26561	1.50589	1.24109	2.45611	1.80314	2.21211	3.99535	0.902176	0.767847	1.79437		3.34932	2.83839	3.56427	3.23492	1.86817	4.07457	5.204	1.39943	1.60925	3.01581
34.9989	1.23712	1.4105	1.26069	2.60057	1.92673	2.12392	4.20066	0.709732	0.864514	1.81494		3.42438	2.77519	3.6533	3.46844	1.86875	4.02522	5.03461	1.65564	1.63525	3.06009
35.9986	1.20213	1.46106	1.19289	2.66523	1.86929	2.24045	3.98533	1.0555	0.681248	1.81701		3.23676	3.00332	3.35446	3.32293	1.83908	4.1693	5.41498	1.81282	1.50217	3.07287
36.9989	1.22093	1.36958	1.23666	2.7923	2.11052	2.18081	4.233	0.827687	0.836861	1.8676		3.52959	2.99096	3.50212	3.7176	1.91357	4.16137	5.41608	1.38041	1.70255	3.14603
37.9986	1.11891	1.38382	1.21278	2.57572	1.7509	1.81103	3.90214	0.910762	0.607627	1.69708		3.58305	3.16996	3.91764	3.67679	2.01383	4.58256	5.28833	1.98329	1.77707	3.3325
38.9986	1.20583	1.39709	1.29405	2.86667	2.05027	1.98041	4.38186	1.07604	0.734839	1.88745		3.80222	3.20812	3.50265	3.81758	2.02856	4.69732	5.47062	1.83967	1.66956	3.33737
39.9986	1.10055	1.31173	1.11573	2.71305	1.97442	2.326	4.09606	0.950709	0.642085	1.80337		3.47668	3.28218	3.75357	4.09931	2.07881	4.83223	5.21588	2.17999	1.75785	3.4085
40.9989	1.10669	1.34175	1.18474	2.8693	1.97688	1.90357	3.97808	1.05157	0.697356	1.78999		3.50888	3.33792	3.57319	4.13169	1.99191	4.50665	5.6212	2.02501	1.70866	3.37835
41.9983	1.10886	1.20654	1.23598	2.7066	1.87578	1.80372	4.19064	0.934703	0.759731	1.75806		3.66487	3.27706	3.89529	4.28651	2.05479	4.94237	5.84337	1.74115	1.80084	3.50069
42.9992	1.22355	1.41812	1.1695	2.95706	1.91645	2.23014	3.82561	0.803222	0.776099	1.8133		3.57032	3.45746	4.01689	4.3591	2.26169	4.6324	5.76209	1.61856	1.81116	3.49885
43.9997	1.04562	1.4152	1.20936	2.76375	1.95481	1.89876	3.87916	0.660331	0.792466	1.7355		3.82311	3.4612	4.14166	4.37699	2.37231	4.89244	5.58986	1.6105	1.82149	3.56551
44.9992	1.01757	1.37248	1.24197	2.92972	2.01998	1.88501	4.12317	0.51744	0.628993	1.74848		3.63557	3.49183	3.94785	4.4547	2.27266	4.57678	5.82959	1.60245	1.79036	3.51131
45.9992	0.956277	1.30403	1.11647	2.81373	1.95357	1.90456	4.07197	0.692176	0.68138	1.72157		3.50505	3.40201	4.00154	4.42751	2.26635	4.77501	5.71336	1.60096	1.75231	3.49379
46.9992	0.938903	1.3654	1.02865	2.6568	1.85171	1.73948	3.79481	1.06054	0.602422	1.67097		3.88724	3.49092	4.19458	4.82571	2.68336	4.68904	5.90998	2.65709	1.8086	3.79406
47.9986	1.09351	1.36402	1.07265	2.58172	1.8288	2.17379	4.04233	0.837764	0.790875	1.75394		3.90473	3.68436	4.07348	4.96762	2.43102	4.83801	6.32248	2.48593	1.91043	3.84645
48.9994	0.982608	1.3472	1.08382	2.76007	2.21058	2.09875	3.8745	0.452177	0.652241	1.71799		3.77385	3.66789	4.13669	4.93292	2.53523	4.72444	6.22576	1.37321	1.64976	3.66886
49.9989	0.91043	1.27971	1.11651	2.65464	2.17426	1.80903	4.20778	0.658822	0.596777	1.712		3.76601	3.7418	4.36042	4.78406	2.58998	4.89773	6.51719	2.47477	1.92771	3.89552
50.9992	0.924831	1.3477	1.13173	3.06688	2.29986	1.60172	4.24935	0.56016	0.609315	1.75462		3.76751	3.83247	4.53582	5.10022	2.75426	4.87587	6.28893	2.0672	1.85833	3.89785
51.9992	0.9058	1.30695	0.99914	2.74814	2.06495	1.81553	3.87901	0.727638	0.564947	1.66801		3.98084	3.87302	4.29235	4.78111	2.78811	4.54998	6.13133	2.73681	1.82978	3.88481
52.9989	0.941349	1.28556	1.01941	2.64549	2.15774	1.65546	4.09133	0.69023	0.525705	1.66803		3.99377	4.17826	4.2195	5.35477	2.64424	5.10219	5.94709	2.2731	1.8181	3.94789
53.9986	0.975745	1.30947	1.11859	2.61838	2.02526	1.95195	3.90037	0.50678	0.556638	1.66258		4.12335	3.79215	4.51457	5.22786	2.60889	4.91551	6.34572	2.2767	1.70824	3.94589
54.9989	0.962121	1.2732	0.994923	2.59128	2.15163	1.85531	4.07609	0.818856	0.585267	1.70096		4.36728	4.07956	4.79895	5.10096	2.91543	5.28475	6.38735	2.8192	1.85514	4.17874
55.9989	0.865002	1.28312	0.956351	2.57242	1.92992	1.58313	4.0485	0.361693	0.489427	1.56551		4.25448	4.25731	4.53695	5.38425	2.84096	5.19079	6.45819	2.56007	1.81278	4.14397
56.9983	0.848593	1.23205	0.989321	2.43879	2.05172	1.82624	4.33654	0.763694	0.614037	1.67789		4.49306	4.18574	4.74084	5.20517	3.08394	5.21787	6.93503	3.1245	1.82595	4.31246
57.9989	0.923174	1.33506	0.972179	2.82812	2.14685	1.72997	4.42081	0.538177	0.539721	1.7149		4.26582	4.45265	4.44246	5.43448	2.88415	4.98301	6.89219	2.87746	1.83273	4.22944
58.9989	0.805022	1.26299	0.991346	2.70119	2.13847	1.52091	4.24793	0.747548	0.628254	1.67152		4.34669	4.42158	4.73255	5.74034	3.24631	5.08026	6.83317	3.27082	1.87105	4.39364
59.9997	0.841493	1.2166	0.967293	2.47829	2.18808	1.42828	4.28537	0.96201	0.571832	1.65992		4.37237	4.64879	4.68636	5.39362	3.39644	5.05786	6.7299	3.38241	1.94084	4.40096
60.9992	0.893591	1.23682	1.05346	2.61111	2.51957	1.57092	4.14299	0.717514	0.604277	1.70558		4.73711	4.5701	4.82548	5.68228	3.25754	4.92071	7.27807	3.40575	1.95127	4.51426
61.9989	0.813409	1.24751	0.966469	2.44366	2.27142	1.72533	3.88099	0.761166	0.479394	1.62104		4.37237	4.72753	5.03591	5.4679	3.1813	5.12357	6.61331	3.32516	1.83037	4.4086
62.9989	0.657081	1.29358	0.940452	2.63669	2.20732	1.82952	4.40083	0.663552	0.486059	1.67945		4.46389	4.7458	4.984	5.5713	3.30537	5.59273	6.92022	2.98568	1.89906	4.49645
63.9992	0.677555	1.30561	0.907417	2.56844	2.44478	1.90348	3.96887	0.369545	0.524351	1.63001		4.08565	4.94119	5.21218	5.73018	3.56843	5.52288	7.07466	2.38886	1.85816	4.48691
64.9994	0.771816	1.23951	1.00844	2.54472	2.21714	1.7196	4.02822	0.594608	0.415832	1.61554		4.33105	5.02536	5.63159	5.61903	3.3081	5.09611	6.88053	3.33741	1.86184	4.56567
65.9989	0.7122	1.20307	0.921088	2.48869	2.43121	1.75188	4.1155	0.833128	0.433426	1.65446		4.16406	4.94393	5.4053	5.6627	3.49842	5.48235	7.06769	3.2721	1.77704	4.58595
66.9997	0.663283	1.19101	0.784457	2.33591	2.02469	1.46003	3.67041	0.661152	0.417107	1.46756		4.43493	4.99521	5.33966	5.98174	3.34671	5.80658	7.13366	3.8149	1.94669	4.75557
67.9989	0.629336	1.09848	0.81957	2.54371	2.18017	1.45984	3.88393	0.757683	0.519973	1.54363		4.38027	4.99018	5.51696	5.7571	3.5776	5.51821	6.55086	3.80286	1.95948	4.67261
68.9994	0.705434	1.1445	0.896314	2.39918	2.28303	1.60415	3.89939	1.18462	0.446712	1.61815		4.40461	4.97654	5.27104	5.90358	3.26332	5.34981	6.83353	4.16171	1.90576	4.67443
69.9992	0.690524	1.18027	0.797017	2.3978	2.26841	1.48986	3.79792	0.806543	0.360728	1.53212		4.62883	5.08468	5.55157	5.94901	3.53725	5.24782	7.10463	4.19028	1.82216	4.79069
70.9992	0.774371	1.30774	0.976456	2.37216	2.28824	1.64001	4.03376	0.536324	0.49989	1.60322		4.34105	4.99728	5.50656	5.95267	3.66332	5.29678	7.01529	3.80264	1.84326	4.71321
71.9989	0.698352	1.21269	0.819552	2.34971	2.18695	1.57799	3.9297	0.635593	0.417652	1.53647		4.22027	5.37906	5.4698	5.76381	3.61717	5.21175	7.09818	3.86699	1.82015	4.71635
72.9989	0.564829	1.17885	0.711942	2.2092	2.06775	1.26887	3.56397	0.610953	0.324538	1.38899		4.68842	4.92184	5.58189	5.96258	3.81712	5.63199	6.54802	3.86593	1.95344	4.77458
74.0003	0.636248	1.1014	0.796772	2.1447	2.21048	1.56905	3.89887	0.624385	0.439027	1.49121		4.60545	5.45519	5.218	5.76055	3.85275	5.2526	6.70974	4.05189	2.03882	4.77167
74.9994	0.6554	1.11834	0.77714	2.32458	1.92151	1.45686	4.26638	0.424218	0.381954	1.48071		3.9243	5.61894	5.49237	5.94953	3.89998	5.7699	7.25933	2.60937	1.93468	4.7176
75.9989	0.584399	1.09079	0.799376	2.30058	2.31121	1.32708	3.8767	0.494327	0.468087	1.4725		4.47012	5.5185	5.42825	6.0222	3.81312	5.29745	6.48385	3.42713	1.94239	4.71145
76.9989	0.707958	1.1171	0.784504	2.1737	2.24182	1.50763	3.36401	0.454659	0.402977	1.41715		4.65117	5.39155	5.59629	6.00991	3.79173	5.58849	6.57669	3.77401	1.86761	4.80527
77.9992	0.587434	1.17385	0.768629	2.06512	2.25487	1.35573	3.25327	0.38109	0.459215	1.36658		4.69947	5.44157	5.36537	5.8789	3.91062	5.32592	6.76073	3.77457	1.82414	4.7757
78.9992	0.642152	1.08801	0.724335	2.1802	2.17177	1.45457	3.56735	0.31097	0.388768	1.39201		4.87805	5.38667	5.23925	6.12212	3.80301	5.85219	6.93078	2.33711	1.8753	4.71383
79.9989	0.632947	1.09974	0.725183	2.01002	2.15877	1.39456	3.56628	0.325345	0.405386	1.36869		4.51768	5.33249	5.53477	5.92649	3.94764	5.61388	6.10278	3.40934	1.87969	4.69608
80.9986	0.605457	1.09057	0.79065	2.16286	2.12807	1.30846	3.05914	0.349659	0.390105	1.32055		4.75094	5.43718	5.49397	6.05988	4.00846	5.56751	6.20122	3.68337	1.93938	4.79355
81.9989	0.525888	1.07512	0.797489	2.09795	2.16889	1.32111	3.0696	0.265815	0.424185	1.30512		4.46259	5.46952	5.476	6.20452	3.6074	5.68886	6.93384	1.9973	1.9301	4.64113
82.9992	0.566437	1.08171	0.6279	2.1777	1.90566	1.31888	3.13971	0.282404	0.394888	1.27725		4.52283	5.53039	5.61668	6.43292	3.71721	5.63273	6.26111	3.48197	1.91499	4.79009
83.9992	0.566334	1.02174	0.702015	2.20824	1.98512	1.30669	2.72801	0.229129	0.38249	1.23664		4.42563	5.71105	5.79636	6.34374	3.87028	6.10456	6.38881	3.02062	1.97041	4.84794
84.9992	0.530136	1.01636	0.608506	2.28738	2.0946	1.45282	3.00767	0.347399	0.412473	1.30637		4.20045	5.81394	5.77095	6.02852	3.8972	5.94002	7.0876	3.00807	1.76685	4.83484
85.9994	0.467692	1.09626	0.632612	2.27214	1.98883	1.53913	2.6492	0.198665	0.322454	1.24078		4.6029	5.93431	5.62638	6.12969	3.9114	5.88895	6.13476	3.56559	1.84959	4.84929
86.9992	0.533067	1.0092	0.621121	2.15341	2.13126	1.01596	2.76686	0.352326	0.29415	1.2086		4.93457	5.8082	5.44853	6.2168	4.19174	6.13209	6.11621	4.07601	1.83535	4.97328
87.9989	0.533916	0.932293	0.625594	1.85227	2.06427	1.08743	2.85527	0.281845	0.342897	1.17509		4.80668	5.92943	6.0964	6.06339	4.04114	5.64286	5.89297	4.51635	1.95582	4.99389
88.9989	0.57577	1.02267	0.68473	2.04871	1.97159	1.05123	3.12949	0.439852	0.309045	1.24812		4.71509	5.94588	5.92153	6.15712	3.80934	5.37879	6.63123	4.50457	1.88301	4.99406
89.9992	0.463147	0.896684	0.555725	2.10179	1.87201	0.891044	2.53254	0.369999	0.270463	1.10593		4.84211	5.7347	5.77675	6.10329	4.208	5.68955	5.95067	4.52837	1.99824	4.9813
90.9994	0.4597	0.928699	0.626204	1.98199	1.60802	0.994308	2.59788	0.230655	0.195259	1.06919		4.89591	6.02199	5.85995	6.04086	4.17274	5.98366	6.15605	4.52993	2.043	5.07823
91.9992	0.441998	0.929932	0.647132	2.0949	1.90448	1.02682	2.64619	0.208789	0.26262	1.12921		4.98965	6.02275	5.71186	6.11585	4.36422	5.65181	6.02157	4.54172	1.911	5.03672
92.9986	0.464063	0.947598	0.642539	2.10072	2.18546	1.32967	2.72436	0.337648	0.313723	1.22731		4.64145	5.97629	5.94189	6.03421	4.37059	5.42555	6.13731	4.88576	1.96083	5.04154
93.9992	0.48134	0.964862	0.601829	2.03774	1.91393	1.03978	3.02447	0.330506	0.312035	1.18961		4.80384	5.95871	5.85885	6.40302	4.33378	4.92912	6.17974	4.28275	1.87135	4.95791
94.9992	0.48898	0.88584	0.569714	1.96358	1.90782	1.21762	2.60082	0.359177	0.241922	1.13727		5.00299	5.95227	6.13547	5.87901	4.13834	5.55253	6.11023	4.70404	2.04872	5.05818
95.9989	0.496887	0.943027	0.55959	1.94667	1.83366	0.97527	2.48269	0.391179	0.273857	1.10031		4.79963	6.18686	6.04009	6.20915	4.23899	5.76083	5.97697	4.69554	2.01765	5.10286
96.9989	0.455604	0.816942	0.573034	1.859	1.82286	1.11846	2.94025	0.335248	0.303813	1.13613		4.92265	5.884	5.99197	6.03732	4.48884	5.18374	6.49221	4.86387	1.88355	5.08313
97.9992	0.487426	0.916968	0.616372	1.81271	1.74281	0.974427	2.65033	0.312915	0.266647	1.08673		4.43249	6.05463	6.02443	6.4866	3.934	5.46789	6.48767	4.66708	1.84072	5.04395
98.9992	0.464937	0.866657	0.543141	1.84688	1.79203	0.902007	2.65718	0.362963	0.314365	1.08335		4.67856	5.90098	6.00203	6.34059	3.98094	5.62417	6.20803	4.92969	2.02595	5.07677
99.9992	0.442739	0.933831	0.597337	1.91945	1.72065	1.1258	2.38286	0.278315	0.317803	1.07986		4.7264	5.92759	5.73879	6.19117	4.00022	5.98155	6.09002	4.73971	2.02504	5.04672

## Sheet: Fig 5D
Exp1						Exp2						Exp3
time (hours)	Oregon Green	Stdev	SEM (n = 218 to 244)			time (hours)	Oregon Green	Stdev	SEM (n = 37 to 71)			time (hours)	Oregon Green	Stdev	SEM (n = 73 to 94)
0	1	0	0			0	1	0	0			0	1	0	0
1.5	1.05664	0.142947	0.00952982			1.00056	1.06507	0.140428	0.01798			1.5	0.998755	0.1722	0.0589118
3.00056	1.08433	0.151943	0.0100627			2.00028	1.11268	0.14711	0.0188355			3.00056	1.01586	0.209933	0.0715769
4.50028	1.12362	0.169858	0.0112001			3.00028	1.15792	0.208597	0.0260747			4.50056	1.04558	0.186555	0.0629773
6.00028	1.16138	0.196756	0.0128349			4.00028	1.18057	0.243184	0.0303981			6.00056	1.07817	0.219113	0.0734956
7.50028	1.20034	0.218783	0.0142115			5.00028	1.22684	0.342042	0.0427553			7.50056	1.11058	0.304169	0.10139
9.00028	1.2369	0.316822	0.0204507			6.00028	1.22548	0.241283	0.0301604			9.00056	1.10075	0.280236	0.092844
10.5003	1.26594	0.265529	0.0170688			7.00028	1.22242	0.264386	0.0330483			11.1786	1.09858	0.259605	0.0852488
12.0003	1.2938	0.267047	0.0171311			8.00028	1.24965	0.295004	0.0360404			12.6786	1.08558	0.287804	0.093702
13.5006	1.30677	0.298475	0.0191079			9.00028	1.28572	0.309233	0.0377788			14.1789	1.10209	0.316367	0.102714
15.0003	1.33291	0.318159	0.0203681			10.0003	1.29211	0.322001	0.0390484			15.6789	1.13941	0.349824	0.113263
16.5003	1.33614	0.330927	0.0211854			11.0003	1.31272	0.335308	0.0403663			17.1786	1.11813	0.340668	0.110299
18.0003	1.34043	0.337381	0.0215986			12.0006	1.34494	0.413382	0.0497653			18.6786	1.1319	0.362218	0.11664
19.5003	1.33897	0.355974	0.0227889			13.0003	1.36725	0.462612	0.055692			20.1786	1.12985	0.359932	0.115904
21.0006	1.34258	0.374713	0.0239885			14.0006	1.41668	0.494748	0.0595607			21.6786	1.1138	0.361603	0.116442
22.5006	1.35525	0.40089	0.0256644			15.0003	1.42671	0.489316	0.0589068			23.1789	1.07751	0.374224	0.120507
24.0003	1.34955	0.381435	0.0244189			16.0006	1.40394	0.52573	0.0632904			24.6786	1.09235	0.389214	0.125334
25.5003	1.34062	0.400896	0.0256648			17.0003	1.42091	0.507689	0.0611185			26.1786	1.1081	0.419756	0.134808
27.0006	1.34607	0.403964	0.0258611			18.0003	1.45133	0.570976	0.0687375			27.6786	1.14745	0.448223	0.14395
28.5006	1.33141	0.423326	0.0271007			19.0003	1.4677	0.599092	0.0721222			29.1786	1.14106	0.418764	0.134489
30.0006	1.31771	0.409193	0.0261959			20.0006	1.46806	0.615309	0.0740745			30.6786	1.09617	0.43062	0.138297
31.5006	1.31454	0.422127	0.0270239			21.0003	1.489	0.649451	0.0781847			32.1786	1.07621	0.428914	0.137749
33.0006	1.30409	0.415471	0.0265978			22.0014	1.51704	0.654023	0.0787352			33.6786	1.04822	0.418393	0.13437
34.5006	1.29187	0.424395	0.0271691			23.0006	1.51548	0.676294	0.0814163			35.1786	1.02794	0.4112	0.13206
36.0006	1.27677	0.417251	0.0267118			24.0006	1.50797	0.644509	0.0775898			36.6789	1.0317	0.427968	0.137445
37.5006	1.27882	0.42669	0.027316			25.0006	1.5363	0.671252	0.0808092			38.1789	1.07828	0.687939	0.220937
39.0006	1.25295	0.423657	0.0271218			26.0006	1.52268	0.714827	0.086055			39.6786	1.03412	0.435696	0.139927
40.5006	1.24288	0.418141	0.0267687			27.0006	1.53064	0.68637	0.0820369			41.1789	1.02866	0.432304	0.138838
42.0006	1.2446	0.431969	0.027654			28.0006	1.54336	0.738075	0.0882169			42.6789	1.05487	0.470723	0.151176
43.5006	1.23782	0.460363	0.0294717			29.0006	1.5457	0.727889	0.0869994			44.1789	1.05803	0.487902	0.156693
45.0006	1.21623	0.407422	0.0260825			30.0006	1.53672	0.726752	0.0868634			45.6789	1.0517	0.481861	0.154753
46.5006	1.19864	0.41016	0.0262578			31.0006	1.515	0.75247	0.0899373			47.1789	1.03864	0.485617	0.155959
48.0006	1.19625	0.42189	0.0270088			32.0006	1.53438	0.768469	0.0918497			48.6789	1.0304	0.470407	0.151075
49.5006	1.15059	0.422011	0.0270165			33.0006	1.51253	0.798702	0.0954631			50.1789	1.02711	0.507019	0.162833
51.0006	1.15748	0.414092	0.0265095			34.0006	1.54142	0.799742	0.0955874			51.6789	1.01197	0.497252	0.159696
52.5006	1.15076	0.402405	0.0257613			35.0008	1.51682	0.785031	0.0938292			53.1789	0.989522	0.477942	0.153495
54.0006	1.15658	0.425584	0.0272452			36.0006	1.51457	0.825351	0.0986483			54.6789	0.968819	0.490759	0.157611
55.5006	1.14585	0.41275	0.0264236			37.0006	1.49053	0.83678	0.100014			56.1789	0.955327	0.488068	0.156747
57.0006	1.12915	0.414012	0.0265044			38.0006	1.46122	0.801396	0.0957852			57.6789	0.953853	0.523414	0.168098
58.5006	1.10764	0.411996	0.0263753			39.0006	1.50852	0.811646	0.0970102			59.1789	0.953095	0.494306	0.15875
60.0006	1.10032	0.408658	0.0261617			40.0006	1.49502	0.828255	0.0989954			60.6789	0.942434	0.460414	0.147865
61.5006	1.08412	0.401814	0.0257235			41.0006	1.49965	0.833148	0.0995802			62.1789	0.918862	0.472371	0.151706
63.0006	1.07136	0.396939	0.0254114			42.0006	1.47892	0.827352	0.0988875			63.6789	0.903157	0.48849	0.156882
64.5006	1.05663	0.387927	0.0248345			43.0008	1.47025	0.832714	0.0995283			65.1789	0.934654	0.55783	0.179151
66.0006	1.05133	0.386578	0.0247481			44.0008	1.44434	0.831091	0.0993343			66.6789	0.913217	0.507657	0.163038
67.5006	1.04968	0.388948	0.0248998			45.0008	1.49216	0.877492	0.10488			68.1789	0.89918	0.471578	0.151451
69.0006	1.02961	0.381297	0.0244101			46.0006	1.45579	0.861926	0.10302			69.6789	0.866366	0.452828	0.145429
70.5011	1.01558	0.397385	0.0254923			47.0006	1.45701	0.915894	0.10947			71.1789	0.863927	0.462113	0.148411
72.0008	1.0054	0.387327	0.024847			48.0006	1.4295	0.850752	0.101684			72.6789	0.849973	0.466012	0.149663
73.5006	0.995503	0.379689	0.0243571			49.0008	1.42699	0.880099	0.105192			74.1789	0.848635	0.447802	0.143815
75.0006	0.988737	0.381585	0.0244787			50.0006	1.42155	0.909023	0.108649			75.6789	0.826312	0.446608	0.143431
76.5006	0.983307	0.373034	0.0239301			51.0006	1.41228	0.842016	0.10064			77.1789	0.818199	0.441872	0.14191
78.0006	0.965898	0.36164	0.0231992			52.0006	1.39969	0.812611	0.0971255			78.6789	0.83158	0.473367	0.152026
79.5006	0.951602	0.36691	0.0235373			53.0008	1.37963	0.803601	0.0960487			80.1789	0.817616	0.486945	0.156386
81.0006	0.964922	0.461714	0.0296189			54.0008	1.44354	1.02183	0.122132			81.6789	0.821917	0.551473	0.17711
82.5006	0.93078	0.361458	0.0231875			55.0006	1.33473	0.839858	0.100382			83.1789	0.811475	0.52825	0.169651
84.0006	0.94396	0.379404	0.024389			56.0008	1.34907	0.813822	0.0972703			84.6789	0.777321	0.467547	0.150156
85.5008	0.911403	0.350587	0.0225366			57.0008	1.34777	0.799933	0.0956103			86.1789	0.792503	0.577048	0.185323
87.0008	0.898929	0.340905	0.0219596			58.0008	1.35998	0.845087	0.101007			87.6789	0.741441	0.410805	0.131933
88.5008	0.886455	0.332648	0.0214277			59.0008	1.34172	0.826824	0.0988244			89.1789	0.766639	0.530645	0.170421
90.0006	0.846825	0.330705	0.0213026			60.0008	1.33115	0.827026	0.0988485			90.6792	0.773294	0.504257	0.161946
91.5008	0.870637	0.342592	0.0220683			61.0008	1.33679	0.818005	0.0977703			92.1792	0.782491	0.661022	0.212292
93.0008	0.863466	0.34696	0.0223497			62.0008	1.31636	0.890039	0.10638			93.6789	0.77884	0.587346	0.18863
94.5008	0.865113	0.3433	0.0221599			63.0008	1.31645	0.81697	0.0976465			95.1792	0.797527	0.741151	0.238026
96.0008	0.844297	0.330347	0.0213238			64.0008	1.39823	1.39138	0.166301			96.68	0.780957	0.770119	0.24733
97.5008	0.840905	0.320064	0.0207032			65.0008	1.29776	0.826988	0.098844			98.1789	0.747091	0.538636	0.172987
99.0008	0.83144	0.320116	0.0207066			66.0008	1.26611	0.801469	0.0957938			99.6792	0.707701	0.42921	0.137844
100.501	0.831344	0.315185	0.0203876			67.0008	1.28221	0.864612	0.103341			101.179	0.721517	0.532573	0.17104
102.001	0.820768	0.319181	0.0206461			68.0008	1.2692	0.825799	0.0987019			102.679	0.689625	0.415506	0.133443
103.501	0.808491	0.309042	0.0199903			69.0008	1.26005	0.841771	0.100611			104.179	0.723977	0.505894	0.162472
105.001	0.80369	0.299345	0.019363			70.0008	1.23159	0.812186	0.0970748			105.679	0.697987	0.448366	0.143996
106.501	0.809616	0.322038	0.0208309			71.0008	1.21224	0.77472	0.0925968			107.179	0.681937	0.398252	0.127902
108.001	0.792041	0.309562	0.0200239			72.0008	1.15258	0.79024	0.0944517			108.679	0.696625	0.458301	0.147187
109.501	0.785445	0.308867	0.019979			73.0008	1.18194	0.855647	0.102269			110.179	0.648459	0.370156	0.118878
111.001	0.783156	0.297365	0.019235			74.0008	1.20353	0.826469	0.0987819			111.679	0.661943	0.394444	0.126679
112.501	0.777841	0.295789	0.019133			75.0008	1.1717	0.796068	0.0951483			113.179	0.650861	0.364008	0.117217
114.001	0.769684	0.306319	0.0198142			76.0008	1.16969	0.780012	0.0932293			114.679	0.645134	0.359374	0.115725
115.501	0.767392	0.365716	0.0236562			77.0008	1.17568	0.790862	0.0945261			116.179	0.629989	0.334973	0.107867
117.001	0.736837	0.289885	0.0187905			78.0008	1.15338	0.777774	0.0929618			117.679	0.625354	0.341088	0.109836
118.501	0.730915	0.292606	0.0189668			79.0008	1.11718	0.737826	0.0881871			119.179	0.623721	0.340251	0.109567
120.001	0.719036	0.284037	0.0184114			80.0008	1.11917	0.741936	0.0886783			120.679	0.617226	0.348161	0.112114
121.501	0.721459	0.293712	0.0190385			81.0008	1.11323	0.730554	0.0873179			122.179	0.613641	0.354486	0.11415
123.001	0.70768	0.269696	0.0174818			82.0008	1.10914	0.766836	0.0916544			123.679	0.607432	0.322513	0.103855
124.501	0.704739	0.268219	0.0173861			83.0008	1.10525	0.784287	0.0937403			125.179	0.602384	0.32548	0.105094
126.001	0.694664	0.255253	0.0165456			84.0008	1.10088	0.747799	0.0893791			126.679	0.592575	0.320169	0.103379
127.501	0.695617	0.259131	0.016797			85.0008	1.10287	0.756917	0.0904689			128.179	0.582655	0.297311	0.0959983
129.001	0.654147	0.260924	0.0169132			86.0011	1.10524	0.74419	0.0889477			129.679	0.562994	0.293166	0.09466
130.501	0.675996	0.257189	0.0166711			87.0008	1.09512	0.724448	0.0865881			131.179	0.560732	0.297411	0.0960306
132.001	0.680424	0.252356	0.0163923			88.0008	1.07354	0.702094	0.0839163			132.679	0.555363	0.297984	0.0962156
133.501	0.676192	0.248888	0.016167			89.0008	1.05318	0.79323	0.0948091			134.179	0.539721	0.290032	0.0936481
135.001	0.674411	0.264891	0.0172065			90.0011	1.05442	0.751554	0.0898279			135.679	0.542515	0.283313	0.0914788
136.501	0.661797	0.252579	0.0164067			91.0011	1.08754	0.819581	0.0979587			137.179	0.541368	0.29258	0.0944709
138.001	0.648313	0.247893	0.0161024			92.0008	1.06794	0.759461	0.0907729			138.679	0.550349	0.35961	0.116432
139.501	0.652638	0.25987	0.0169161			93.0008	1.05928	0.757632	0.0905543			140.179	0.534688	0.316748	0.102838
141.001	0.640588	0.250739	0.0163217			94.0008	1.0355	0.707323	0.0845413			141.679	0.523519	0.289401	0.0939594
142.501	0.634097	0.248074	0.0161826			95.0011	1.04302	0.709784	0.0848354			143.179	0.522316	0.279871	0.0908651
144.001	0.636477	0.255751	0.0166833			96.0008	0.969763	0.575239	0.0687542			144.679	0.54216	0.394954	0.128229
145.501	0.636131	0.248588	0.0162161			97.0008	1.02298	0.688529	0.082295			146.179	0.51643	0.284014	0.0922103
147.001	0.620472	0.246737	0.0160953			98.0008	0.999216	0.6909	0.0825783			147.679	0.514213	0.278793	0.0905153
148.501	0.616037	0.243568	0.0158886			99.0011	0.988406	0.648724	0.0775374			149.179	0.528021	0.283213	0.0919503
150.001	0.607646	0.236454	0.0154575			100.001	0.990233	0.69032	0.082509			150.679	0.523394	0.278471	0.0904106
151.501	0.60338	0.22984	0.0150251			101.001	0.991857	0.720256	0.086087			152.179	0.512321	0.263485	0.0855452
153.001	0.612389	0.238242	0.0156077			102.001	0.948581	0.650263	0.0777212			153.679	0.509983	0.25651	0.0835135
154.501	0.607199	0.232605	0.0152385			103.001	0.940922	0.654753	0.0782579			155.179	0.499443	0.25871	0.0844682
156.001	0.5991	0.234818	0.0154834			104.001	0.953892	0.655618	0.0783613			156.679	0.485687	0.25752	0.0848119
157.501	0.599136	0.243087	0.0160637			105.001	0.932587	0.62957	0.075248			158.179	0.488187	0.251504	0.0828306
159.001	0.593676	0.239788	0.0159153			106.001	0.91747	0.614309	0.0734239			159.679	0.496732	0.259398	0.0859402
						107.001	0.875237	0.605327	0.0723504
						108.001	0.907326	0.624828	0.0746812
						109.001	0.926149	0.613683	0.0733491
						110.001	0.925235	0.61827	0.0738974
						111.001	0.901158	0.604214	0.0722174
						112.001	0.895673	0.609265	0.0728212
						113.001	0.911831	0.602335	0.0719928
						114.001	0.883133	0.597976	0.0714717
						115.001	0.872722	0.575803	0.0688216
						116.001	0.860338	0.573322	0.0685251
						117.001	0.860895	0.576819	0.068943
						118.001	0.838493	0.549305	0.0656546
						119.001	0.823364	0.546648	0.0653369
						120.001	0.841269	0.560373	0.0669773
						121.001	0.844737	0.571235	0.0682757
						122.001	0.828923	0.53746	0.0642388
						123.001	0.81506	0.53515	0.0639626
						124.001	0.779048	0.526045	0.0628745
						125.001	0.796847	0.528308	0.0631449
						126.001	0.809643	0.535008	0.0639457
						127.001	0.79868	0.527063	0.0629961
						128.001	0.8011	0.52131	0.0623085
						129.001	0.779313	0.507527	0.0606611
						130.001	0.792901	0.531055	0.0634732
						131.001	0.768658	0.50697	0.0605945
						132.001	0.778369	0.525503	0.0628096
						133.001	0.755304	0.488915	0.0584365
						134.001	0.75723	0.485921	0.0580787
						135.001	0.767241	0.513406	0.0613637
						136.001	0.764457	0.488983	0.0584446
						137.001	0.763152	0.499691	0.0597246
						138.001	0.751109	0.483986	0.0578474
						139.001	0.72473	0.484664	0.0579284
						140.001	0.721597	0.492837	0.0589053
						141.001	0.684545	0.490566	0.0586338
						142.001	0.703399	0.466719	0.0557836
						143.001	0.711652	0.471838	0.0563954
						144.001	0.70311	0.471915	0.0568119
						145.001	0.706036	0.468788	0.0564354
						146.001	0.684247	0.463419	0.0557891
						147.001	0.682858	0.454779	0.054749
						148.001	0.681204	0.471672	0.0567827
						149.001	0.660897	0.440448	0.0530237
						150.001	0.638474	0.427615	0.0514787
						151.001	0.657468	0.428174	0.0519237
						152.001	0.621935	0.403084	0.0488811
						153.001	0.615576	0.404311	0.0490299
						154.001	0.599728	0.414092	0.0502161
						155.001	0.609282	0.399576	0.0484557
						156.001	0.593667	0.396563	0.0480903
						157.001	0.58033	0.398658	0.0483444
						158.001	0.563352	0.389771	0.0472667
						159.002	0.561733	0.393436	0.0477111
						160.001	0.576079	0.403565	0.0489394

## Sheet: Fig 5E
Exp1						Exp2						Exp3						Htt134Q:EGFP
time (hours)	JF635HT	Stdev	SEM (n = 218 to 244)			time (hours)	JF635HT	Stdev	SEM (n = 37 to 71)			time (hours)	JF635HT	Stdev	SEM (n = 73 to 94)			time (hours)	Htt134Q:EGFP	Stdev	SEM (n = 34 to 64)
0	1	0	0			0	1	0	0			0	1	0	0			0	1	0	0
1.5	1.21001	0.203217	0.0135478			1.00056	1.16563	0.222473	0.0282541			1.5	1.23266	0.20253	0.0237044			2.00194	1.37988	0.572706	0.0715882
3.00056	1.29675	0.270512	0.0179151			2.00028	1.36384	0.254484	0.0323195			3.00056	1.42384	0.312122	0.0362834			4.00167	1.55221	0.81993	0.102491
4.50028	1.34065	0.322168	0.0212431			3.00028	1.46088	0.278815	0.0348518			4.50056	1.48165	0.433374	0.0493876			6.00167	1.71042	0.864653	0.108082
6.00028	1.39367	0.374864	0.0244534			4.00028	1.55985	0.377754	0.0468547			6.00056	1.54287	0.503211	0.0566156			8.00167	1.74803	0.870192	0.108774
7.50028	1.45281	0.438943	0.0285124			5.00028	1.63713	0.47599	0.0590393			7.50056	1.58395	0.544985	0.0605539			10.0022	1.8993	1.05458	0.131822
9.00028	1.52296	0.507977	0.0327898			6.00028	1.68042	0.440237	0.0546046			9.00056	1.60433	0.586827	0.0644126			12.0019	2.15179	1.2076	0.15095
10.5003	1.59967	0.605965	0.0389529			7.00028	1.73873	0.455811	0.0565364			11.1786	1.65067	0.644733	0.0695233			14.0014	2.17116	1.17864	0.14733
12.0003	1.69069	0.696251	0.0446645			8.00028	1.7772	0.496824	0.0602487			12.6786	1.68319	0.698522	0.0740432			16.0019	2.33135	1.31085	0.163856
13.5006	1.79356	0.811288	0.0519374			9.00028	1.84751	0.584454	0.0708755			14.1789	1.75026	0.773876	0.0815737			18.0014	2.35883	1.27368	0.15921
15.0003	1.87976	0.876292	0.0560988			10.0003	1.90386	0.59387	0.0714936			15.6789	1.86546	0.862718	0.0904374			20.0028	2.44313	1.60517	0.200646
16.5003	1.96978	0.957666	0.0613083			11.0003	1.9922	0.606035	0.072958			17.1786	1.94684	0.94299	0.0988522			22.0017	2.62134	1.60687	0.200858
18.0003	2.05449	1.02289	0.0654841			12.0006	2.01271	0.598403	0.0715228			18.6786	1.9531	0.929031	0.096336			24.0017	2.71839	1.71583	0.214479
19.5003	2.17004	1.14757	0.0734653			13.0003	2.18953	0.836331	0.0999607			20.1786	2.05081	1.01836	0.1056			26.0019	2.7742	1.74262	0.221313
21.0006	2.25914	1.24494	0.0796991			14.0006	2.24907	0.798943	0.0954919			21.6786	2.14399	1.04431	0.10829			28.0017	2.9579	2.01237	0.255571
22.5006	2.35821	1.32222	0.0846467			15.0003	2.35007	0.84768	0.101317			23.1789	2.11382	1.04892	0.108768			30.0019	2.91926	1.9194	0.243764
24.0003	2.43672	1.40318	0.0898294			16.0006	2.35272	0.836868	0.100025			24.6786	2.19404	1.13423	0.117614			32.0017	2.94146	2.1714	0.27802
25.5003	2.5263	1.47338	0.0943232			17.0003	2.47801	0.980218	0.117159			26.1786	2.24824	1.14766	0.118372			34.0017	3.13479	2.12115	0.273839
27.0006	2.61857	1.49959	0.0960014			18.0003	2.57979	1.07465	0.128445			27.6786	2.41219	1.23865	0.127757			36.0019	3.19604	2.07195	0.267488
28.5006	2.69623	1.59682	0.102226			19.0003	2.64972	1.12243	0.134156			29.1786	2.42075	1.23358	0.127234			38.0014	3.42384	2.37986	0.307239
30.0006	2.76161	1.57457	0.100802			20.0006	2.73482	1.27662	0.152585			30.6786	2.52095	1.29176	0.133235			40.0014	3.41274	2.21765	0.286298
31.5006	2.85888	1.66753	0.106753			21.0003	2.72623	1.24562	0.14888			32.1786	2.53172	1.3943	0.143811			42.0014	3.45692	2.20073	0.284113
33.0006	2.95146	1.68269	0.107723			22.0014	2.809	1.23351	0.147433			33.6786	2.54657	1.31109	0.135229			44.0014	3.46666	2.1777	0.28114
34.5006	3.00356	1.72974	0.110735			23.0006	2.93996	1.29401	0.154664			35.1786	2.5741	1.32401	0.136562			46.0014	3.57767	2.30163	0.299647
36.0006	3.07356	1.76436	0.112952			24.0006	3.09785	1.35722	0.162218			36.6789	2.65636	1.33795	0.137999			48.0017	3.71888	2.5063	0.326292
37.5006	3.12337	1.853	0.118626			25.0006	3.24341	1.49358	0.178517			38.1789	2.70151	1.38639	0.142995			50.0017	3.63775	2.47951	0.322804
39.0006	3.14709	1.88389	0.120604			26.0006	3.28623	1.52553	0.182336			39.6786	2.76302	1.42739	0.147224			52.0017	3.57674	2.37978	0.309821
40.5006	3.24042	1.87687	0.120154			27.0006	3.38537	1.63178	0.193656			41.1789	2.81282	1.43269	0.147771			54.0028	3.80975	2.53303	0.332602
42.0006	3.28373	1.91433	0.122552			28.0006	3.45286	1.72207	0.204372			42.6789	2.84936	1.45695	0.150273			56.0019	3.80997	2.32149	0.304827
43.5006	3.35208	1.98463	0.127053			29.0006	3.5491	1.66922	0.1981			44.1789	2.96368	1.57009	0.161942			58.0017	3.86671	2.40629	0.321554
45.0006	3.3795	1.99065	0.127438			30.0006	3.6094	1.84074	0.218455			45.6789	2.97414	1.54027	0.158867			60.0014	3.83986	2.46103	0.328869
46.5006	3.43853	2.06449	0.132165			31.0006	3.6185	1.76073	0.20896			47.1789	2.99899	1.53179	0.157992			62.0017	3.90271	2.38981	0.319352
48.0006	3.44209	1.95161	0.124939			32.0006	3.79972	1.89823	0.225279			48.6789	2.97483	1.5508	0.159953			64.0017	4.01716	2.39828	0.320484
49.5006	3.46382	2.04964	0.131214			33.0006	3.81241	1.89322	0.224683			50.1789	3.08344	1.58324	0.163299			66.0017	3.96322	2.45189	0.327648
51.0006	3.51983	2.14413	0.137264			34.0006	3.97388	2.03291	0.241262			51.6789	3.05767	1.58563	0.163546			68.0017	4.01611	2.43316	0.325144
52.5006	3.56355	2.19522	0.140535			35.0008	3.95193	1.92716	0.228711			53.1789	3.06335	1.57699	0.162654			70.0019	4.13938	2.42941	0.327582
54.0006	3.61344	2.17021	0.138934			36.0006	4.01809	2.137	0.253616			54.6789	3.10064	1.60111	0.165142			72.0019	4.24451	2.53317	0.341573
55.5006	3.65478	2.22774	0.142616			37.0006	4.14443	2.25386	0.267484			56.1789	3.0802	1.6146	0.166534			74.0019	4.35002	2.61862	0.356349
57.0006	3.70319	2.28622	0.14636			38.0006	4.07346	2.02328	0.240119			57.6789	3.10538	1.60114	0.165145			76.0017	4.25114	2.41844	0.329108
58.5006	3.71315	2.31091	0.147941			39.0006	4.22555	2.27699	0.270229			59.1789	3.16021	1.64188	0.169347			78.0017	4.45079	2.64406	0.359811
60.0006	3.71387	2.26807	0.145198			40.0006	4.24851	2.2251	0.264071			60.6789	3.19968	1.61917	0.167005			80.0017	4.36734	2.59216	0.352749
61.5006	3.77014	2.28942	0.146565			41.0006	4.2753	2.1719	0.257757			62.1789	3.22285	1.58569	0.163551			82.0017	4.47774	2.5362	0.345133
63.0006	3.83676	2.32363	0.148755			42.0006	4.322	2.1217	0.251799			63.6789	3.21797	1.61854	0.166939			84.0017	4.48566	2.54812	0.346756
64.5006	3.88713	2.32546	0.148872			43.0008	4.35469	2.18023	0.258746			65.1789	3.21731	1.71438	0.176825			86.0017	4.47111	2.53179	0.347769
66.0006	3.90735	2.39653	0.153422			44.0008	4.44052	2.22679	0.264271			66.6789	3.20724	1.71686	0.177081			88.0028	4.47421	2.57776	0.354082
67.5006	3.92604	2.44404	0.156464			45.0008	4.48799	2.2506	0.267097			68.1789	3.2469	1.6491	0.170092			90.0014	4.5479	2.67744	0.367774
69.0006	3.92542	2.49278	0.159584			46.0006	4.55462	2.40397	0.285299			69.6789	3.25441	1.64685	0.169859			92.0017	4.51228	2.58566	0.355168
70.5011	3.89909	2.5068	0.160811			47.0006	4.67182	2.41534	0.286648			71.1789	3.31028	1.80889	0.186573			94.0022	4.5467	2.62389	0.360419
72.0008	3.93704	2.55551	0.163936			48.0006	4.68	2.52478	0.299636			72.6789	3.2279	1.67559	0.172824			96.0019	4.62515	2.6658	0.36968
73.5006	3.93945	2.55093	0.163642			49.0008	4.64009	2.47036	0.293178			74.1789	3.21529	1.70205	0.175553			98.0019	4.62788	2.67327	0.370716
75.0006	3.90862	2.5002	0.160388			50.0006	4.73102	2.53911	0.301337			75.6789	3.19642	1.6851	0.173805			100.002	4.57767	2.58293	0.358187
76.5006	3.9029	2.49365	0.159968			51.0006	4.68325	2.3462	0.278443			77.1789	3.25733	1.6939	0.174712			102.002	4.65898	2.63656	0.365625
78.0006	3.88834	2.51989	0.161651			52.0006	4.78711	2.48329	0.294712			78.6789	3.20938	1.59649	0.164665			104.002	4.78163	2.86325	0.397062
79.5006	3.91021	2.50194	0.160499			53.0008	4.83797	2.57268	0.305321			80.1789	3.21623	1.62822	0.167939			106.002	4.81122	2.89826	0.401917
81.0006	3.91229	2.59276	0.166326			54.0008	4.88852	2.62318	0.311314			81.6789	3.20306	1.6056	0.165605			108.002	4.88266	2.82154	0.399026
82.5006	3.9595	2.58988	0.166141			55.0006	4.93867	2.65756	0.315394			83.1789	3.22858	1.62055	0.167147			110.002	4.65901	2.74211	0.39579
84.0006	3.98146	2.52059	0.16203			56.0008	4.96674	2.59051	0.307437			84.6789	3.19551	1.6068	0.165729			112.002	4.43855	2.5247	0.372247
85.5008	4.0189	2.61048	0.167808			57.0008	4.97203	2.63585	0.312817			86.1789	3.24451	1.70417	0.175772			114.002	4.64561	2.73837	0.40375
87.0008	4.07664	2.64177	0.170171			58.0008	5.09543	2.757	0.327196			87.6789	3.23554	1.67348	0.172607			116.002	4.49173	2.57673	0.379918
88.5008	4.08061	2.69448	0.173567			59.0008	5.08692	2.70698	0.32126			89.1789	3.27769	1.73549	0.179002			118.002	4.59679	2.69247	0.396984
90.0006	4.12292	2.70828	0.174456			60.0008	5.14063	2.815	0.334079			90.6792	3.32564	1.72694	0.17812			120.002	4.52678	2.56463	0.382313
91.5008	4.14116	2.70003	0.173924			61.0008	5.1988	2.71359	0.322043			92.1792	3.28753	1.76955	0.182515			122.003	4.70213	2.69269	0.405938
93.0008	4.10159	2.6584	0.171242			62.0008	5.16176	2.7717	0.32894			93.6789	3.48848	1.82596	0.188333			124.002	4.62983	2.53329	0.381908
94.5008	4.05931	2.6751	0.172677			63.0008	5.32273	2.966	0.351999			95.1792	3.55082	1.93326	0.1994			126.002	4.69194	2.68492	0.404766
96.0008	4.10791	2.72807	0.176096			64.0008	5.27585	2.92642	0.347302			96.68	3.43888	1.89032	0.194971			128.002	4.69594	2.56506	0.386698
97.5008	4.12404	2.79509	0.1808			65.0008	5.3688	3.06805	0.364111			98.1789	3.38142	1.79027	0.184653			130.002	4.62517	2.67757	0.403659
99.0008	4.07361	2.83249	0.183218			66.0008	5.53807	3.0462	0.361518			99.6792	3.33527	1.74755	0.180246			132.002	4.68578	2.53451	0.382091
100.501	4.04414	2.76694	0.178979			67.0008	5.43801	2.94613	0.349641			101.179	3.38872	1.84638	0.19044			134.002	4.72019	2.52853	0.381191
102.001	4.05434	2.83721	0.183524			68.0008	5.45534	3.05433	0.362482			102.679	3.3908	1.76045	0.181577			136.002	4.63509	2.37389	0.357878
103.501	4.08205	2.88041	0.186318			69.0008	5.41757	3.09681	0.367524			104.179	3.36687	1.78021	0.183615			138.002	4.72905	2.63654	0.402069
105.001	4.06048	2.88234	0.186443			70.0008	5.41822	3.17989	0.377384			105.679	3.41443	1.83793	0.189569			140.002	4.7764	2.68437	0.414207
106.501	4.07807	2.7897	0.180451			71.0008	5.45535	2.95175	0.350309			107.179	3.41966	1.80562	0.186235			142.002	4.59715	2.53456	0.391091
108.001	4.04176	2.80371	0.181357			72.0008	5.27956	2.85906	0.339308			108.679	3.42646	1.8299	0.18874			144.002	4.58761	2.62264	0.409588
109.501	4.07065	2.79455	0.180764			73.0008	5.51231	3.23474	0.383893			110.179	3.41346	1.80075	0.185733			146.002	4.88172	2.81407	0.444944
111.001	4.09684	2.82919	0.183005			74.0008	5.41026	3.16729	0.375889			111.679	3.40269	1.82289	0.188017			148.002	4.68371	2.42933	0.389004
112.501	4.11228	2.82182	0.182529			75.0008	5.46577	3.18723	0.378255			113.179	3.43626	1.81171	0.187865			150.002	4.71087	2.45848	0.393671
114.001	4.14644	2.78154	0.179923			76.0008	5.56297	3.2236	0.382571			114.679	3.37774	1.81565	0.188274			152.002	4.68264	2.42811	0.393892
115.501	4.12976	2.87086	0.1857			77.0008	5.49067	3.02009	0.358418			116.179	3.36503	1.80478	0.187147			154.002	4.83335	2.35466	0.381977
117.001	4.1462	2.88239	0.186837			78.0008	5.56184	3.31064	0.392901			117.679	3.33921	1.81821	0.18854			156.004	4.97466	2.61408	0.43568
118.501	4.1613	2.81766	0.182642			79.0008	5.5575	3.18026	0.377427			119.179	3.33361	1.8741	0.194335			158.002	4.91268	2.64401	0.453444
120.001	4.2156	2.97357	0.192748			80.0008	5.53134	3.14852	0.37366			120.679	3.28508	1.8272	0.189472			160.002	4.98997	2.73691	0.469376
121.501	4.21701	2.93272	0.1901			81.0008	5.56648	3.12703	0.37111			122.179	3.31955	1.85449	0.192302
123.001	4.19818	2.86743	0.185868			82.0008	5.69447	3.39023	0.402347			123.679	3.29566	1.85683	0.192544
124.501	4.19986	2.88264	0.186854			83.0008	5.75388	3.35742	0.398453			125.179	3.25857	1.87289	0.195262
126.001	4.18846	2.88084	0.186737			84.0008	5.77282	3.42334	0.406275			126.679	3.26221	1.80369	0.188048
127.501	4.14867	2.87842	0.18658			85.0008	5.65927	3.26105	0.387015			128.179	3.25862	1.85639	0.193542
129.001	4.12946	2.8839	0.186935			86.0011	5.73884	3.29814	0.391418			129.679	3.22823	1.83922	0.191752
130.501	4.15023	2.98874	0.193731			87.0008	5.73926	3.37438	0.400465			131.179	3.24386	1.86335	0.194268
132.001	4.1521	3.01181	0.195638			88.0008	5.8696	3.34769	0.397298			132.679	3.2728	1.82846	0.19063
133.501	4.21154	3.01171	0.195631			89.0008	5.7651	3.23238	0.383612			134.179	3.26542	1.84474	0.192327
135.001	4.19396	3.01387	0.195772			90.0011	6.01467	3.3395	0.396326			135.679	3.21541	1.81908	0.189652
136.501	4.17032	2.90765	0.188872			91.0011	6.07577	3.48661	0.413784			137.179	3.16502	1.83054	0.190847
138.001	4.16577	3.01742	0.196003			92.0008	5.8661	3.37777	0.400867			138.679	3.23441	1.84996	0.193928
139.501	4.17338	2.97702	0.193787			93.0008	5.89492	3.37183	0.400163			140.179	3.32532	1.8818	0.198359
141.001	4.12781	2.9505	0.192061			94.0008	5.86905	3.40818	0.404477			141.679	3.18482	1.83472	0.193397
142.501	4.11201	2.93797	0.191652			95.0011	5.86582	3.31036	0.392867			143.179	3.15573	1.8617	0.19624
144.001	4.06295	2.9384	0.19168			96.0008	5.88198	3.27124	0.388225			144.679	3.19859	1.88803	0.199016
145.501	4.01713	2.88846	0.188423			97.0008	5.95025	3.37267	0.400262			146.179	3.09215	1.88349	0.198537
147.001	4.01543	2.94486	0.192102			98.0008	5.90215	3.47716	0.412663			147.679	3.05189	1.89924	0.200197
148.501	4.00784	2.90801	0.189698			99.0011	5.97646	3.58429	0.425377			149.179	3.07168	1.83669	0.193605
150.001	4.00725	3.00428	0.195978			100.001	5.82049	3.39761	0.403222			150.679	3.10226	1.90608	0.200918
151.501	4.01262	2.94754	0.192277			101.001	5.96807	3.47335	0.412211			152.179	3.02413	1.87106	0.197227
153.001	3.96105	2.94185	0.192315			102.001	6.03355	3.73325	0.443056			153.679	3.07396	1.89687	0.201068
154.501	3.98183	2.92662	0.191319			103.001	6.15535	3.73276	0.442997			155.179	3.14105	1.96116	0.20906
156.001	4.02313	3.01965	0.198678			104.001	6.14873	3.70516	0.439721			156.679	3.08223	1.93101	0.209447
157.501	4.09127	3.07073	0.202478			105.001	6.15838	3.65142	0.433344			158.179	3.13721	1.99411	0.216291
159.001	4.15663	3.05888	0.203025			106.001	6.07766	3.74189	0.44408			159.679	3.11805	1.97009	0.216245
						107.001	6.03709	3.52427	0.418254
						108.001	6.06278	3.51026	0.416591
						109.001	6.09286	3.557	0.422139
						110.001	6.03349	3.52014	0.417764
						111.001	6.18252	3.57713	0.424527
						112.001	6.229	3.69304	0.438283
						113.001	6.10758	3.49158	0.414374
						114.001	6.10991	3.53096	0.419047
						115.001	6.09315	3.77637	0.448173
						116.001	6.18246	3.66658	0.435143
						117.001	6.12143	3.55432	0.42182
						118.001	6.15137	3.64319	0.432367
						119.001	6.23383	3.77905	0.448491
						120.001	6.2736	3.8382	0.455511
						121.001	6.23672	3.76155	0.446414
						122.001	6.22799	3.84781	0.456652
						123.001	6.3045	4.01318	0.476277
						124.001	6.29798	3.88663	0.461258
						125.001	6.17699	3.74126	0.444006
						126.001	6.26822	3.96422	0.470466
						127.001	6.22759	3.81697	0.452991
						128.001	6.237	3.79078	0.449883
						129.001	6.30447	3.84927	0.456824
						130.001	6.38078	3.99445	0.474054
						131.001	6.26683	3.76963	0.447372
						132.001	6.39173	3.95001	0.468779
						133.001	6.43643	4.03082	0.478371
						134.001	6.33038	3.9008	0.46294
						135.001	6.44655	4.14079	0.491421
						136.001	6.29436	3.92723	0.466076
						137.001	6.37423	3.95486	0.469355
						138.001	6.34794	3.93494	0.466992
						139.001	6.34922	4.01105	0.476024
						140.001	6.30609	4.12326	0.489341
						141.001	6.32936	3.98422	0.472839
						142.001	6.3551	3.97698	0.47198
						143.001	6.45078	4.14596	0.492035
						144.001	6.31074	3.92909	0.469616
						145.001	6.3457	4.0294	0.481606
						146.001	6.27191	3.99057	0.476964
						147.001	6.37839	4.15206	0.496266
						148.001	6.34945	4.23374	0.506028
						149.001	6.33367	4.08499	0.488249
						150.001	6.38666	4.14095	0.494938
						151.001	6.39471	4.13043	0.497246
						152.001	6.41952	4.23549	0.509893
						153.001	6.39926	4.20671	0.506429
						154.001	6.49152	4.30738	0.518548
						155.001	6.49153	4.179	0.503093
						156.001	6.43423	4.12114	0.496127
						157.001	6.4064	4.23611	0.509967
						158.001	6.38248	4.25352	0.512064
						159.002	6.31609	4.31074	0.518952
						160.001	6.42865	4.31155	0.51905

## Sheet: Fig 7A
Time (days) Cell 1	Htt134Q(K>R):EGFP Cell 1	mCherry Cell 1	Htt134Q(K>R):EGFP Cell 2	mCherry Cell 2	Aggegates
2	1	1	1	1	4
2.0833	1.00248	1.00155	1.01909	0.970464	5
2.16655	1.02911	0.960034	1.04094	0.964731	4
2.24993	1.08393	0.920931	1.06409	0.982166	3
2.33323	1.04086	0.941442	1.07366	0.940851	5
2.41663	1.08939	0.941579	1.07418	0.878313	1
2.49991	1.13519	0.902021	1.1036	0.851655	4
2.58334	1.17264	0.946231	1.15176	0.925944	1
2.66659	1.25729	0.935486	1.14108	0.885876	3
2.74999	1.23659	0.839704	1.14257	0.885295	4
2.83322	1.25701	0.884498	1.158	0.837562	6
2.91664	1.2842	0.908638	1.15394	0.822297	3
2.99993	1.22849	0.886962	1.16842	0.85198	2
3.08332	1.2737	1.04362	1.17115	0.854469	4
3.16661	1.32892	0.891018	1.17838	0.806625	6
3.24998	1.34418	0.958022	1.15591	0.802651	5
3.33326	1.3564	0.941881	1.19141	0.805988	2
3.41657	1.35395	0.880049	1.20381	0.781957	3
3.49993	1.37634	0.902714	1.2068	0.794908	6
3.58324	1.37299	0.859594	1.13519	0.757721	6
3.66659	1.38688	0.885338	1.20535	0.838205	6
3.74991	1.34822	0.91892	1.16809	0.799763	7
3.83332	1.40029	0.916471	1.17083	0.787525	5
3.91701	1.35924	1.01622	1.17548	0.82271	6
4.00032	1.29158	0.876985	1.16079	0.838698	5
4.08344	1.29912	0.876882	1.20146	0.851659	7
4.167	1.30136	0.866696	1.16705	0.805976	10
4.25027	1.28258	0.799941	1.14347	0.822794	4
4.33366	1.22697	0.748334	1.11718	0.794604	5
4.41689	1.17961	0.777353	1.0844	0.738668	2
4.50034	1.19102	0.843389	1.04276	0.751942	4
4.58356	1.19746	0.861872	1.0517	0.797313	8
4.66694	1.18209	0.786696	1.04955	0.733636	6
4.75027	1.14353	0.8129	1.02053	0.755517	5
4.83361	1.12455	0.791468	1.01	0.721826	3
4.91693	1.16388	0.835849	1.0348	0.769955	5
5.00016	1.1463	0.836727	1.04173	0.783253	6
5.08354	1.13325	0.815866	1.02183	0.728402	4
5.16682	1.10068	0.771218	0.985637	0.67227	5
5.25022	1.08665	0.736114	1.00187	0.666871	4
5.3336	1.08537	0.769944	1.00597	0.660484	2
5.417	1.0401	0.695363	0.983308	0.654962	1
5.50028	1.02643	0.726343	1.00628	0.676347	3
5.5836	0.974506	0.714247	0.951461	0.697127	5
5.66684	0.947703	0.71789	0.940933	0.689763	2
5.75024	0.979402	0.728851	0.937384	0.720916	3
5.83351	0.958134	0.814719	0.961465	0.700989	2
5.91692	0.918114	0.748528	0.931563	0.677703	3
6.00017	0.934871	0.766024	0.942452	0.702531	5
6.08359	0.903887	0.69322	0.913479	0.63529	3
6.16692	0.933635	0.683531	0.958784	0.696227	2
6.2502	0.891866	0.6968	0.95654	0.676992	3
6.33358	0.898969	0.682788	0.954398	0.64464	4
6.41697	0.933243	0.627464	0.990455	0.631574	6
6.50019	0.921322	0.649083	1.01486	0.660002	6
6.58353	0.932225	0.662418	1.0149	0.672356	4
6.66681	0.912072	0.664458	1.00481	0.670195	2
6.74991	0.917432	0.693114	0.989554	0.649795	5
6.83326	0.886204	0.682274	0.987636	0.637814	4
6.9166	0.912585	0.637274	1.01174	0.644768	5
7.00001	0.947197	0.71687	0.972543	0.624085	5
7.08324	0.925677	0.670343	0.9808	0.61793	6
7.16667	0.925567	0.699397	1.00223	0.659649	8
7.24994	0.899645	0.662643	0.985615	0.638811	7
7.33334	0.934727	0.689885	0.97875	0.647109	10
7.4166	0.96365	0.704692	0.986954	0.658773	5
7.50005	0.9281	0.643612	0.993296	0.641257	6
7.58329	0.909494	0.624759	1.00939	0.645073	9
7.66666	0.893361	0.632956	1.00367	0.633145	8
7.74991	0.896466	0.625741	1.02973	0.673596	10
7.83337	0.903674	0.689915	1.01752	0.666386	9
7.9166	0.90756	0.720781	1.0388	0.693929	7
7.99993	0.957491	0.653301	1.11442	0.701683	7
8.08324	0.925581	0.642014	1.10185	0.672921	5
8.16657	0.969246	0.756303	1.08134	0.660443	9
8.24991	0.949479	0.765491	1.07499	0.655123	9
8.3334	0.936609	0.726436	1.0208	0.65628	9
8.41664	0.947244	0.676807			7
8.49992	0.938504	0.665182			6
8.58334	0.917501	0.663759			4
8.66657	0.933618	0.730565			6
8.74994	0.909227	0.639931			5
8.83322	0.921527	0.685576			7
8.91666	0.883562	0.654799			7
8.99993	0.872126	0.583562			6
9.08329	0.91888	0.67248			6
9.16657	0.940236	0.69769			4
9.24995	0.898912	0.68797			6
9.33324	0.928957	0.653601			4
9.41666	0.947524	0.668578			3
9.49993	0.955264	0.635813			5
9.58325	0.936277	0.621522			5
9.66661	0.926351	0.665351			7
9.74994	0.939405	0.62711			4
9.83331	0.929954	0.633561			5
9.91683	0.89827	0.635175			4
10.0001	0.901264	0.660193			7
10.0835	0.923554	0.663846			4
10.1668	0.966883	0.814438			5
10.25	0.973092	0.771049			4
10.3334	0.939813	0.742215			6
10.4168	0.949935	0.793441			7
10.5002	0.959248	0.708272			5
10.5834	0.922811	0.671484			5
10.6667	0.941472	0.645661			4
10.7499	0.915834	0.667527			3
10.8334	0.939467	0.670875			2
10.9167	0.920096	0.690806			4
11.0001	0.934488	0.672224			6
11.0834	0.957796	0.647248			3
11.1667	0.936045	0.691101			2
11.25	0.925786	0.660018			3
11.3333	0.921662	0.751196			4
11.4167	0.962987	0.682071			3
11.5	0.898529	0.704136			2
11.5835	0.916499	0.773371			5
11.6668	0.950809	0.753961			4
11.75	0.903023	0.710552			3
11.8333	0.888695	0.779808			3
11.9167	0.886806	0.770114			3
12	0.911089	0.757162			4
12.0834	0.879476	0.791916			4
12.1667	0.830646	0.732247			4
12.2501	0.825684	0.741609			3
12.3334	0.817596	0.668445			4
12.4168	0.784937	0.657434			3
12.5	0.788092	0.757619			3
12.5833	0.761937	0.747493			4
12.6666	0.819413	0.89106			3
12.75	0.80839	0.912173			3
12.8333	0.873268	0.85216			1

## Sheet: Fig 7B
	Htt134Q (K>R):EGFP						mCherry						Aggr/FOV
Time (days)	Exp1	Exp2	Exp3	Exp4	Average		Exp1	Exp2	Exp3	Exp4	Average		Exp1	Exp2	Exp3	Exp4	Average
0	1	1	1	1	1		1	1	1	1	1		5.76923	4.83333	3.3	4.64286	4.63636
0.0833565	1.14767	1.11689	1.01886	1.01761	1.07526		0.984487	1.18763	0.879618	1.00233	1.01352		5.07692	3.75	2.1	4.5	3.85673
0.16669	1.23046	1.16276	1.02901	1.07376	1.124		0.906879	1.1022	0.997671	1.06605	1.0182		4.53846	4.16667	2.2	3.42857	3.58342
0.250023	1.196	1.23237	1.03776	1.10043	1.14164		0.857152	1.23236	0.956901	1.07976	1.03154		5.07692	3	1.6	4.14286	3.45495
0.333345	1.24256	1.27601	1.11392	1.13665	1.19229		0.869621	1.32328	0.975315	1.10397	1.06805		4.23077	3	1.7	4.64286	3.39341
0.41669	1.20174	1.39272	1.11541	1.14176	1.21291		0.858882	1.37841	1.02909	1.06686	1.08331		3.76923	2.75	2.6	4.5	3.40481
0.500012	1.25199	1.34498	1.09504	1.18237	1.21859		0.90334	1.29884	0.935082	1.02166	1.03973		4	3.83333	1.4	5	3.55833
0.583356	1.34038	1.37587	1.15284	1.2029	1.268		0.847507	1.36242	1.08377	1.0107	1.0761		2.76923	2.41667	1.8	5	2.99647
0.666678	1.23583	1.36933	1.12205	1.21682	1.23601		0.58188	1.49129	0.960071	1.05256	1.02145		3.53846	2.5	1.4	5	3.10962
0.750023	1.50234	1.44683	1.16745	1.27086	1.34687		0.715075	1.42457	0.974393	1.0755	1.04738		4	2.83333	1.3	4.28571	3.10476
0.833426	1.59552	1.47738	1.14906	1.26876	1.37268		0.60795	1.1696	0.826236	1.07221	0.918999		4.38462	2.83333	1.8	5.07143	3.52234
0.916678	1.49636	1.5145	1.0024	1.28055	1.32345		0.487473	1.08094	0.880503	1.0728	0.880431		4.46154	3.91667	1.8	5.28571	3.86598
1.00007	1.50161	1.58135	1.21198	1.27889	1.39346		0.778007	1.1682	0.955706	1.10772	1.00241		3.23077	4.58333	1.5	4.5	3.45353
1.08337	1.73483	1.59985	0.841644	1.24683	1.35579		1.06748	1.21261	0.590569	1.0345	0.976291		3.30769	4.25	1.6	5.28571	3.61085
1.1667	1.53068	1.63426	0.950024	1.29636	1.35283		0.906164	1.40667	0.916654	1.06583	1.07383		3.30769	4.83333	1.7	5.28571	3.78168
1.25002	1.55353	1.59026	0.981942	1.29826	1.356		1.00082	1.25528	1.05477	1.05671	1.09189		2.76923	5.33333	2.4	5.57143	4.0185
1.33336	1.54818	1.67057	1.11936	1.32042	1.41463		1.07109	1.43757	0.95837	1.08079	1.13695		2.69231	3.75	1.8	4.78571	3.25701
1.4167	1.53545	1.29999	1.15049	1.35168	1.3344		1.07125	0.911351	1.06477	1.13375	1.04528		3.15385	3.41667	1.6	5.42857	3.39977
1.50001	1.59071	1.5556	1.14337	1.36902	1.41467		1.01817	1.38057	1.10671	1.14628	1.16293		2.61538	4.08333	2	5.71429	3.60325
1.58336	1.52218	1.59378	1.16718	1.3258	1.40224		0.89149	1.2313	1.17934	1.08442	1.09664		2.84615	3.5	1.3	5.42857	3.26868
1.66668	1.59331	1.58578	1.09075	1.30487	1.39368		0.864239	1.14185	1.17003	1.04887	1.05625		3.30769	4.08333	1.7	5.78571	3.71918
1.75001	1.49233	1.69516	1.11803	1.27615	1.39542		0.856853	1.29671	1.06369	1.01554	1.0582		4	3.75	1.5	4.57143	3.45536
1.83337	1.58775	1.65893	1.11755	1.29999	1.41605		0.880624	1.58045	1.34118	1.05336	1.2139		4.38462	3.08333	2.2	5.35714	3.75627
1.91671	1.63878	1.67944	1.13778	1.27987	1.43397		0.972077	1.15444	1.24301	1.0894	1.11473		5	3.08333	1.8	4.92857	3.70298
2.00002	1.7134	1.61749	1.06394	1.27769	1.41813		1.15464	1.62852	1.06499	1.02426	1.2181		3.76923	3.25	1.5	5.85714	3.59409
2.08336	1.74446	1.57515	1.11751	1.27931	1.42911		1.11051	1.42077	1.01663	1.0228	1.14268		4.69231	3.25	1.5	5.85714	3.82486
2.16669	1.66024	1.57751	1.08427	1.27882	1.40021		0.855967	1.27342	0.95923	1.03148	1.03003		4.23077	3.08333	1.5	5.21429	3.5071
2.25003	1.5721	1.59094	1.12349	1.24866	1.3838		1.02991	1.2828	1.00621	1.02338	1.08558		4.46154	3.08333	1.8	4.64286	3.49693
2.33337	1.54072	1.57434	1.05554	1.24812	1.35468		0.971425	1.33246	1.02725	1.00793	1.08477		3.92308	2.66667	1.5	5.07143	3.29029
2.41669	1.52899	1.55608	1.00559	1.22294	1.3284		0.996686	1.44852	0.855669	0.963112	1.066		4.30769	3	1.5	5.21429	3.50549
2.50002	1.74657	1.55469	0.980507	1.25429	1.38401		1.04302	1.40476	0.9647	1.00474	1.1043		5.23077	2.83333	1.9	5.5	3.86603
2.58336	1.62164	1.53746	1.02706	1.23035	1.35413		0.750687	1.83186	1.0449	1.09446	1.18048		4.23077	2.75	1.8	4.42857	3.30234
2.6667	1.51145	1.58964	0.989158	1.25775	1.337		0.542791	1.53601	0.995787	1.09178	1.04159		4.46154	2.16667	1.4	4.92857	3.23919
2.75002	1.7402	1.60419	0.976982	1.20475	1.38153		0.833618	1.36418	1.01054	1.08098	1.07233		4.92308	3	1.4	4.35714	3.42005
2.83341	1.61821	1.51518	0.992937	1.19398	1.33008		0.920867	1.45268	1.00045	1.0069	1.09523		5.07692	2.41667	1.6	5.28571	3.59483
2.91675	1.56403	1.53583	1.01269	1.1856	1.32454		0.833501	1.14892	0.97067	1.00387	0.98924		4.69231	2.83333	1.7	5.35714	3.6457
3.00002	1.62208	1.54472	0.921523	1.217	1.32633		0.722769	1.25184	1.01236	1.07623	1.0158		4.92308	2.58333	1.8	5.07143	3.59446
3.08336	1.80361	1.55974	0.927082	1.2077	1.37453		0.842758	1.6678	1.04306	1.02137	1.14375		5.53846	2.58333	1.8	5.35714	3.81973
3.1667	1.54577	1.49263	0.945181	1.1899	1.29337		1.02257	1.43646	1.0526	1.00995	1.1304		5.61538	3.33333	2.4	5.21429	4.14075
3.25002	1.66443	1.45674	0.98804	1.20956	1.32969		0.844333	1.30812	1.02025	1.01022	1.04573		5.38462	2.08333	2.3	6	3.94199
3.33336	1.60035	1.44365	0.951353	1.20562	1.30024		0.904675	1.23784	0.99417	0.992574	1.03232		5	2.16667	2.2	5.92857	3.82381
3.41669	1.48692	1.5104	0.944834	1.21479	1.28923		0.995506	1.54921	0.897487	1.03979	1.1205		4.76923	2.75	2.4	5.78571	3.92624
3.50002	1.90341	1.52431	0.899814	1.22796	1.38887		0.910367	1.38743	0.8877	1.08044	1.06648		5.07692	2.33333	2.3	5.21429	3.73114
3.58337	1.66557	1.50774	0.861698	1.1825	1.30438		0.86481	1.27614	0.832968	1.07675	1.01267		5.46154	2.25	2.1	5.92857	3.93503
3.66669	1.76685	1.50381	1.00751	1.17264	1.3627		0.852441	1.2248	0.695449	1.07111	0.960951		4.38462	2.25	2.5	5.57143	3.67651
3.75002	1.68515	1.50563		1.1793	1.4567		0.858021	1.48158		1.10354	1.14771		4.53846	2.66667		5.28571	4.16361
3.83336	1.74717	1.50706		1.17143	1.47522		0.779377	1.36137		1.08342	1.07472		5.69231	2.33333		5.85714	4.62759
3.91669	1.72423	1.69499		1.14693	1.52205		0.915637	0.941121		1.04976	0.968841		5.69231	2.33333		5.57143	4.53236
4.00003	1.70249	1.29805		1.12307	1.37453		0.810102	1.01354		0.993063	0.938901		5.38462	3.58333		5.42857	4.79884
4.08337	1.6573	1.39791		1.14158	1.39893		0.846205	1.41952		1.06973	1.11182		6.23077	3.41667		6.07143	5.23962
4.16669	1.79926	1.0614		1.16049	1.34039		1.0056	1.04425		1.07366	1.04117		5.76923	4.41667		6.35714	5.51435

[truncated: 10 more sheets: Fig 8, Fig 9C, Fig 9D, Fig S1, Fig S2, Fig S3B, Fig S3C, Fig S4B, Fig S4C, Fig S5]
